# Supplementary material for: Rural landscape dynamics over time and its consequences for habitat preference patterns of the grey partridge Perdix perdix
Source: PLoS One. 2021 Aug 19;16(8):e0255483. doi: 10.1371/journal.pone.0255483 (PMC8376057; doi:10.1371/journal.pone.0255483)
Supplement: S1 Table — (CSV) [file pone.0255483.s002.csv]

Sampling Square	Latitude	Longitude
Jub_01	48°19'08.2"N	16°24'40.9"E
Jub_02	48°18'08.2"N	16°24'10.6"E
Jub_03	48°17'48.2"N	16°25'40.6"E
Jub_04	48°17'28.2"N	16°23'40.6"E
Jub_05	48°17'28.2"N	16°29'10.6"E
Jub_06	48°17'08.2"N	16°30'40.6"E
Jub_07	48°16'08.2"N	16°30'10.6"E
Jub_08	48°15'48.2"N	16°29'40.6"E
Jub_09	48°15'28.2"N	16°31'40.6"E
Jub_10	48°14'48.2"N	16°31'10.6"E
Jub_11	48°14'28.2"N	16°30'40.6"E
Jub_12	48°14'08.2"N	16°31'40.6"E
Jub_13	48°14'08.2"N	16°32'40.6"E
Jub_14	48°13'48.2"N	16°30'40.6"E
Jub_15	48°13'28.2"N	16°32'40.6"E
Jub_16	48°13'08.2"N	16°31'10.6"E
Jub_17	48°09'28.2"N	16°24'40.6"E
Jub_18	48°08'08.2"N	16°25'10.7"E
Jub_19	48°15'08.2"N	16°30'40.4"E
Jub_20	48°07'28.2"N	16°24'40.7"E
