# Supplementary material for: Rural landscape dynamics over time and its consequences for habitat preference patterns of the grey partridge Perdix perdix
Source: PLoS One. 2021 Aug 19;16(8):e0255483. doi: 10.1371/journal.pone.0255483 (PMC8376057; doi:10.1371/journal.pone.0255483)
Supplement: S2 Table — (CSV) [file pone.0255483.s003.csv]

ID	Year and mapping	Site	Partridge and control point	Number of partridges	Number of partridge territories	Habitat type	Area
0	2001	Jub_17	P1	2	1	Forest	1810
1	2001	Jub_18	P1	2	1	Forest	100
2	2001	Jub_18	P1	2	1	Road	1663
3	2001	Jub_18	P5	1	1	Road	2898
4	2001	Jub_17	P1	2	1	Vineyard	53
5	2001	Jub_20	P1	2	1	Field path	175
6	2001	Jub_20	P1	2	1	Arable land	308
7	2001	Jub_20	P1	2	1	Meadow	8714
8	2001	Jub_20	P1	2	1	Arable land	20211
9	2001	Jub_18	P1	2	1	Field path	631
10	2001	Jub_18	P5	1	1	Field path	1167
11	2001	Jub_18	P1	2	1	Field path	36
12	2001	Jub_18	P5	1	1	Field path	340
13	2001	Jub_18	P1	2	1	Arable land	17
14	2001	Jub_18	P5	1	1	Arable land	4924
15	2001	Jub_18	P1	2	1	Arable land	27740
16	2001	Jub_18	P5	1	1	Arable land	19054
17	2001	Jub_18	P2	1	1	Arable land	10306
18	2001	Jub_18	P3	1	1	Arable land	15775
19	2001	Jub_18	P4	1	1	Arable land	19025
20	2001	Jub_17	P1	2	1	Hedgerow	19
21	2001	Jub_17	P1	2	1	Field path	97
22	2001	Jub_17	P1	2	1	Arable land	199
23	2001	Jub_17	P1	2	1	Arable land	11063
24	2001	Jub_17	P1	2	1	Hedgerow	431
25	2001	Jub_17	P1	2	1	Arable land	2663
26	2001	Jub_17	P1	2	1	Arable land	14350
27	2001	Jub_17	P1	2	1	Field path	690
28	2001	Jub_18	P1	2	1	Power pole	92
29	2001	Jub_18	P1	2	1	Hedgerow	588
30	2001	Jub_18	P5	1	1	Hedgerow	1393
31	2001	Jub_18	P1	2	1	Hedgerow	508
32	2001	Jub_18	P5	1	1	Hedgerow	1598
33	2001	Jub_15	P1	2	1	Arable land	25995
34	2001	Jub_12	P1	1	1	Forest	1674
35	2001	Jub_13	P1	2	1	Arable land	16085
36	2001	Jub_13	P2	1	1	Arable land	14
37	2001	Jub_08	C	0	0	Arable land	8555
38	2001	Jub_16	P1	1	1	Arable land	17063
39	2001	Jub_16	P1	1	1	Arable land	11762
40	2001	Jub_13	P2	1	1	Arable land	29012
41	2001	Jub_13	P1	2	1	Arable land	8578
42	2001	Jub_19	P3	5	1	Arable land	31375
43	2001	Jub_19	P1	2	1	Arable land	25220
44	2001	Jub_19	P2	2	1	Arable land	31375
45	2001	Jub_15	P1	2	1	Arable land	168
46	2001	Jub_02	P1	2	1	Vineyard	725
47	2001	Jub_06	P2	1	1	Park	5942
48	2001	Jub_06	P1	1	1	Park	31374
49	2001	Jub_06	P2	1	1	Arable land	24836
50	2001	Jub_14	C	0	0	Arable land	31375
51	2001	Jub_04	C	0	0	Settlement	1780
52	2001	Jub_02	P1	2	1	Settlement	3761
53	2001	Jub_02	P1	2	1	Arable land	2746
54	2001	Jub_01	P1	2	1	Forest	7476
55	2001	Jub_02	P1	2	1	Arable land	2720
56	2001	Jub_02	P1	2	1	Vineyard	1501
57	2001	Jub_02	P1	2	1	Settlement	709
58	2001	Jub_04	C	0	0	Arable land	15465
59	2001	Jub_04	C	0	0	Forest	3254
60	2001	Jub_04	C	0	0	Meadow	7122
61	2001	Jub_02	P1	2	1	Vineyard	4914
62	2001	Jub_10	C	0	0	Hedgerow	186
63	2001	Jub_03	P1	1	1	Arable land	28745
64	2001	Jub_19	P1	2	1	Forest	6155
65	2001	Jub_10	C	0	0	Arable land	29297
66	2001	Jub_08	C	0	0	Forest	21059
67	2001	Jub_08	C	0	0	Road	1761
68	2001	Jub_10	C	0	0	Road	797
69	2001	Jub_11	C	0	0	Arable land	5571
70	2001	Jub_11	C	0	0	Arable land	24522
71	2001	Jub_11	C	0	0	Road	1282
72	2001	Jub_12	P1	1	1	Arable land	29700
73	2001	Jub_09	P2	1	1	Arable land	15267
74	2001	Jub_09	P2	1	1	Arable land	5302
75	2001	Jub_09	P3	1	1	Arable land	31375
76	2001	Jub_09	P1	1	1	Arable land	12183
77	2001	Jub_09	P2	1	1	Road	1337
78	2001	Jub_06	P2	1	1	Field path	598
79	2001	Jub_05	P2	1	1	Hedgerow	854
80	2001	Jub_05	P2	1	1	Meadow	2827
81	2001	Jub_05	P2	1	1	Meadow	853
82	2001	Jub_05	P1	2	1	Meadow	139
83	2001	Jub_05	P1	2	1	Arable land	4733
84	2001	Jub_05	P2	1	1	Arable land	3490
85	2001	Jub_05	P1	2	1	Settlement	1482
86	2001	Jub_05	P1	2	1	Arable land	1670
87	2001	Jub_13	P2	1	1	Hedgerow	56
88	2001	Jub_13	P2	1	1	Road	863
89	2001	Jub_13	P2	1	1	Road	1430
90	2001	Jub_13	P1	2	1	Hedgerow	1866
91	2001	Jub_13	P1	2	1	Hedgerow	3500
92	2001	Jub_13	P1	2	1	Road	1345
93	2001	Jub_15	P1	2	1	Settlement	1049
94	2001	Jub_15	P1	2	1	Arable land	2304
95	2001	Jub_15	P1	2	1	Road	1859
96	2001	Jub_16	P1	1	1	Arable land	859
97	2001	Jub_16	P1	1	1	Field path	58
98	2001	Jub_16	P1	1	1	Forest	403
99	2001	Jub_16	P2	1	1	Arable land	22809
100	2001	Jub_16	P2	1	1	Hedgerow	7758
101	2001	Jub_16	P2	1	1	Meadow	807
102	2001	Jub_16	P1	1	1	Road	508
103	2001	Jub_16	P1	1	1	Road	721
104	2001	Jub_01	P1	2	1	Arable land	7234
105	2001	Jub_01	P1	2	1	Field path	371
106	2001	Jub_01	P1	2	1	Arable land	6170
107	2001	Jub_01	P1	2	1	Field path	594
108	2001	Jub_01	P1	2	1	Field path	221
109	2001	Jub_01	P1	2	1	Arable land	8651
110	2001	Jub_01	P1	2	1	Meadow	657
111	2001	Jub_02	P1	2	1	Arable land	1060
112	2001	Jub_02	P1	2	1	Vineyard	2876
113	2001	Jub_02	P1	2	1	Arable land	5545
114	2001	Jub_02	P1	2	1	Hedgerow	789
115	2001	Jub_02	P1	2	1	Arable land	2413
116	2001	Jub_02	P1	2	1	Road	214
117	2001	Jub_02	P1	2	1	Field path	251
118	2001	Jub_04	C	0	0	Arable land	3388
119	2001	Jub_04	C	0	0	Field path	366
120	2001	Jub_03	P1	1	1	Forest	1461
121	2001	Jub_03	P1	1	1	Road	207
122	2001	Jub_02	P1	2	1	Road	1150
123	2001	Jub_09	P2	1	1	Power pole	58
124	2001	Jub_03	P1	1	1	Power pole	75
125	2001	Jub_20	P1	2	1	Field path	1967
126	2001	Jub_10	C	0	0	Meadow	486
127	2001	Jub_10	C	0	0	Hedgerow	609
128	2001	Jub_09	P2	1	1	Arable land	9410
129	2001	Jub_09	P1	1	1	Arable land	19192
130	2001	Jub_07	P2	1	1	Arable land	31375
131	2001	Jub_07	P1	1	1	Arable land	31375
132	2001	Jub_06	P3	1	1	Arable land	30524
133	2001	Jub_06	P3	1	1	Field path	850
134	2001	Jub_03	P1	1	1	Meadow	887
135	2001	Jub_18	P2	1	1	Arable land	14779
136	2001	Jub_18	P3	1	1	Arable land	14779
137	2001	Jub_18	P2	1	1	Arable land	5470
138	2001	Jub_18	P4	1	1	Arable land	5470
141	2001	Jub_05	P1	2	1	Arable land	23351
142	2001	Jub_05	P2	1	1	Arable land	23351
163	2001	Jub_18	P2	1	1	Arable land	820
164	2001	Jub_18	P3	1	1	Arable land	820
165	2001	Jub_18	P4	1	1	Arable land	820
166	2001	Jub_18	P4	1	1	Meadow	2528
167	2001	Jub_18	P4	1	1	Settlement	977
168	2001	Jub_18	P4	1	1	Field path	492
169	2001	Jub_18	P4	1	1	Hedgerow	1206
170	2001	Jub_18	P4	1	1	Water body	858
0	2009	Jub_15	C	0	0	Arable land	10717
1	2009	Jub_15	C	0	0	Settlement	7394
2	2009	Jub_10	P3	2	1	Forest	2918
3	2009	Jub_10	P2	1	1	Forest	4518
4	2009	Jub_12	C	0	0	Forest	2975
5	2009	Jub_08	P1	2	1	Arable land	25607
6	2009	Jub_13	P1	2	1	Settlement	2533
7	2009	Jub_12	C	0	0	Arable land	15333
8	2009	Jub_14	P1	1	1	Arable land	1090
9	2009	Jub_19	P1	2	1	Arable land	31360
10	2009	Jub_13	P1	2	1	Arable land	27103
11	2009	Jub_15	C	0	0	Arable land	4765
12	2009	Jub_10	P3	2	1	Arable land	8399
13	2009	Jub_10	P2	1	1	Arable land	14401
14	2009	Jub_02	C	0	0	Settlement	8
15	2009	Jub_15	C	0	0	Arable land	121
16	2009	Jub_07	C	0	0	Arable land	2473
17	2009	Jub_07	C	0	0	Road	1684
18	2009	Jub_07	C	0	0	Arable land	1148
19	2009	Jub_06	C	0	0	Arable land	31360
20	2009	Jub_02	C	0	0	Forest	148
21	2009	Jub_14	P1	1	1	Road	162
22	2009	Jub_14	P1	1	1	Arable land	11
23	2009	Jub_14	P1	1	1	Arable land	27121
24	2009	Jub_04	C	0	0	Settlement	1755
25	2009	Jub_02	C	0	0	Settlement	272
26	2009	Jub_02	C	0	0	Arable land	3420
27	2009	Jub_02	C	0	0	Arable land	2705
28	2009	Jub_02	C	0	0	Vineyard	590
29	2009	Jub_02	C	0	0	Arable land	271
30	2009	Jub_02	C	0	0	Arable land	3489
31	2009	Jub_02	C	0	0	Settlement	18136
32	2009	Jub_04	C	0	0	Arable land	15655
33	2009	Jub_04	C	0	0	Forest	3251
34	2009	Jub_04	C	0	0	Meadow	7046
35	2009	Jub_10	P3	2	1	Forest	29
36	2009	Jub_03	P1	1	1	Arable land	31359
37	2009	Jub_10	P1	1	1	Arable land	31360
38	2009	Jub_10	P3	2	1	Arable land	2842
39	2009	Jub_10	P2	1	1	Arable land	4085
40	2009	Jub_08	P1	2	1	Field path	1029
41	2009	Jub_08	P1	2	1	Arable land	4723
42	2009	Jub_07	C	0	0	Arable land	1531
43	2009	Jub_07	C	0	0	Arable land	809
44	2009	Jub_07	C	0	0	Road	1920
45	2009	Jub_07	C	0	0	Under construction	490
46	2009	Jub_07	C	0	0	Road	2679
47	2009	Jub_07	C	0	0	Road	453
48	2009	Jub_07	C	0	0	Road	4586
49	2009	Jub_07	C	0	0	Under construction	5868
50	2009	Jub_07	C	0	0	Road	2242
51	2009	Jub_07	C	0	0	Under construction	678
52	2009	Jub_07	C	0	0	Under construction	431
53	2009	Jub_07	C	0	0	Under construction	1600
54	2009	Jub_07	C	0	0	Hedgerow	165
55	2009	Jub_07	C	0	0	Under construction	2601
56	2009	Jub_10	P3	2	1	Meadow	389
57	2009	Jub_10	P3	2	1	Arable land	7021
58	2009	Jub_10	P3	2	1	Road	1019
59	2009	Jub_10	P3	2	1	Field path	204
60	2009	Jub_10	P3	2	1	Field path	156
61	2009	Jub_10	P3	2	1	Road	27
62	2009	Jub_11	P1	2	1	Arable land	2183
63	2009	Jub_11	P1	2	1	Hedgerow	2360
64	2009	Jub_11	P1	2	1	Arable land	26816
65	2009	Jub_14	P1	1	1	Road	1004
66	2009	Jub_14	P1	1	1	Hedgerow	713
67	2009	Jub_12	C	0	0	Arable land	2675
68	2009	Jub_12	C	0	0	Arable land	1778
69	2009	Jub_12	C	0	0	Hedgerow	1777
70	2009	Jub_12	C	0	0	Meadow	1386
71	2009	Jub_12	C	0	0	Hedgerow	20
72	2009	Jub_12	C	0	0	Hedgerow	152
73	2009	Jub_12	C	0	0	Field path	1014
74	2009	Jub_12	C	0	0	Road	2852
75	2009	Jub_12	C	0	0	Road	166
76	2009	Jub_12	C	0	0	Road	62
77	2009	Jub_12	C	0	0	Road	1168
78	2009	Jub_09	P2	1	1	Arable land	6
79	2009	Jub_09	P1	1	1	Arable land	1696
80	2009	Jub_09	P2	1	1	Arable land	93
81	2009	Jub_09	P2	1	1	Arable land	14399
82	2009	Jub_09	P2	1	1	Arable land	6863
83	2009	Jub_09	P1	1	1	Arable land	20356
84	2009	Jub_09	P2	1	1	Road	426
85	2009	Jub_09	P1	1	1	Road	984
86	2009	Jub_09	P2	1	1	Field path	12
87	2009	Jub_09	P2	1	1	Field path	1179
88	2009	Jub_05	P1	1	1	Meadow	2128
89	2009	Jub_05	P1	1	1	Arable land	18357
90	2009	Jub_05	P1	1	1	Arable land	10874
91	2009	Jub_13	P1	2	1	Road	1724
92	2009	Jub_15	C	0	0	Settlement	5224
93	2009	Jub_15	C	0	0	Road	3140
94	2009	Jub_16	P1	2	1	Forest	1072
95	2009	Jub_16	P1	2	1	Arable land	20456
96	2009	Jub_16	P1	2	1	Hedgerow	3390
97	2009	Jub_16	P1	2	1	Forest	336
98	2009	Jub_16	P1	2	1	Hedgerow	361
99	2009	Jub_16	P1	2	1	Hedgerow	365
100	2009	Jub_16	P1	2	1	Meadow	4449
101	2009	Jub_16	P1	2	1	Meadow	839
102	2009	Jub_16	P1	2	1	Field path	91
103	2009	Jub_01	P1	1	1	Arable land	1738
104	2009	Jub_01	P1	1	1	Field path	393
105	2009	Jub_01	P1	1	1	Arable land	25493
106	2009	Jub_01	P1	1	1	Arable land	1799
107	2009	Jub_01	P1	1	1	Field path	41
108	2009	Jub_01	P1	1	1	Field path	834
109	2009	Jub_01	P1	1	1	Arable land	1062
110	2009	Jub_02	C	0	0	Road	916
111	2009	Jub_04	C	0	0	Arable land	3289
112	2009	Jub_04	C	0	0	Field path	361
113	2009	Jub_02	C	0	0	Road	1401
114	2009	Jub_14	P1	1	1	Road	823
115	2009	Jub_09	P2	1	1	Power pole	58
116	2009	Jub_17	P1	1	1	Settlement	990
117	2009	Jub_17	P2	1	1	Forest	189
118	2009	Jub_17	P1	1	1	Forest	1557
119	2009	Jub_17	P2	1	1	Vineyard	4369
120	2009	Jub_17	P1	1	1	Vineyard	259
121	2009	Jub_20	P1	2	1	Field path	551
122	2009	Jub_20	P1	2	1	Arable land	18040
123	2009	Jub_20	P1	2	1	Arable land	12574
124	2009	Jub_18	C	0	0	Arable land	31358
125	2009	Jub_17	P2	1	1	Forest	1580
126	2009	Jub_17	P2	1	1	Hedgerow	253
127	2009	Jub_17	P1	1	1	Field path	241
128	2009	Jub_17	P1	1	1	Arable land	308
129	2009	Jub_17	P2	1	1	Arable land	202
130	2009	Jub_17	P2	1	1	Hedgerow	67
131	2009	Jub_17	P2	1	1	Arable land	36
132	2009	Jub_17	P1	1	1	Arable land	5640
133	2009	Jub_17	P2	1	1	Arable land	6599
134	2009	Jub_17	P1	1	1	Arable land	4560
135	2009	Jub_17	P2	1	1	Field path	259
136	2009	Jub_20	P1	2	1	Power pole	32
137	2009	Jub_20	P1	2	1	Power pole	25
138	2009	Jub_10	P3	2	1	Forest	790
139	2009	Jub_10	P2	1	1	Forest	790
140	2009	Jub_10	P3	2	1	Arable land	7559
141	2009	Jub_10	P2	1	1	Arable land	7559
142	2009	Jub_10	P3	2	1	Arable land	6
143	2009	Jub_10	P2	1	1	Arable land	6
144	2009	Jub_09	P2	1	1	Arable land	8323
145	2009	Jub_09	P1	1	1	Arable land	8323
146	2009	Jub_17	P2	1	1	Forest	1784
147	2009	Jub_17	P1	1	1	Forest	1784
148	2009	Jub_17	P2	1	1	Vineyard	1686
149	2009	Jub_17	P1	1	1	Vineyard	1686
150	2009	Jub_17	P2	1	1	Arable land	715
151	2009	Jub_17	P1	1	1	Arable land	715
152	2009	Jub_17	P2	1	1	Arable land	13618
153	2009	Jub_17	P1	1	1	Arable land	13618
168	2009	Jub_14	P1	0	0	Meadow	436
169	2009	Jub_20	P1	2	1	Power pole	136
254	2017_spring	Jub_11	C	0	0	Arable land	1
255	2017_spring	Jub_11	C	0	0	Arable land	7
256	2017_spring	Jub_11	C	0	0	Road	0
257	2017_spring	Jub_12	C	0	0	Arable land	0
258	2017_spring	Jub_12	C	0	0	Arable land	14
259	2017_spring	Jub_12	C	0	0	Hedgerow	2
260	2017_spring	Jub_12	C	0	0	Meadow	1
261	2017_spring	Jub_12	C	0	0	Field path	2
262	2017_spring	Jub_12	C	0	0	Road	1
263	2017_spring	Jub_12	C	0	0	Road	1
264	2017_spring	Jub_13	P1	1	1	Arable land	3991
265	2017_spring	Jub_13	P1	1	1	Arable land	15935
266	2017_spring	Jub_13	P1	1	1	Arable land	2284
267	2017_spring	Jub_13	P1	1	1	Arable land	109
268	2017_spring	Jub_13	P1	1	1	Hedgerow	275
269	2017_spring	Jub_13	P1	1	1	Hedgerow	1747
270	2017_spring	Jub_13	P1	1	1	Road	798
271	2017_spring	Jub_13	P1	1	1	Settlement	151
272	2017_spring	Jub_13	P3	1	1	Arable land	17032
273	2017_spring	Jub_13	P3	1	1	Road	282
274	2017_spring	Jub_13	P3	1	1	Settlement	15
275	2017_spring	Jub_13	P3	1	1	Under construction	14046
276	2017_spring	Jub_14	P1	1	1	Under construction	19603
277	2017_spring	Jub_14	P2	1	1	Under construction	2225
278	2017_spring	Jub_14	P2	1	1	Under construction	716
279	2017_spring	Jub_14	P2	1	1	Road	3
280	2017_spring	Jub_14	P3	2	1	Under construction	2879
281	2017_spring	Jub_14	P3	2	1	Road	1188
282	2017_spring	Jub_14	P3	2	1	Under construction	21728
283	2017_spring	Jub_14	P4	1	1	Under construction	6946
284	2017_spring	Jub_14	P4	1	1	Under construction	20191
285	2017_spring	Jub_14	P4	1	1	Road	3366
286	2017_spring	Jub_15	P1	2	1	Arable land	19436
287	2017_spring	Jub_15	P1	2	1	Forest	3147
288	2017_spring	Jub_15	P1	2	1	Field path	363
289	2017_spring	Jub_15	P1	2	1	Arable land	8428
290	2017_spring	Jub_16	C	0	0	Arable land	15
291	2017_spring	Jub_17	C	0	0	Arable land	21
292	2017_spring	Jub_18	P1	1	1	Arable land	31375
293	2017_spring	Jub_19	C	0	0	Arable land	48
294	2017_spring	Jub_19	C	0	0	Forest	41
295	2017_spring	Jub_20	P1	2	1	Field path	453
296	2017_spring	Jub_20	P1	2	1	Arable land	281
297	2017_spring	Jub_20	P1	2	1	Forest	4588
298	2017_spring	Jub_20	P1	2	1	Arable land	15778
299	2017_spring	Jub_20	P1	2	1	Arable land	1050
300	2017_spring	Jub_01	C	0	0	Field path	10
301	2017_spring	Jub_01	C	0	0	Arable land	804
302	2017_spring	Jub_01	C	0	0	Arable land	213
303	2017_spring	Jub_02	C	0	0	Arable land	4
304	2017_spring	Jub_02	C	0	0	Arable land	5
305	2017_spring	Jub_02	C	0	0	Vineyard	28
306	2017_spring	Jub_02	C	0	0	Arable land	0
307	2017_spring	Jub_02	C	0	0	Settlement	250
308	2017_spring	Jub_02	C	0	0	Settlement	32
309	2017_spring	Jub_02	C	0	0	Road	52
310	2017_spring	Jub_02	C	0	0	Road	9
311	2017_spring	Jub_03	C	0	0	Water body	68
312	2017_spring	Jub_03	C	0	0	Settlement	157
313	2017_spring	Jub_03	C	0	0	Settlement	72
314	2017_spring	Jub_03	C	0	0	Arable land	56
315	2017_spring	Jub_03	C	0	0	Hedgerow	20
316	2017_spring	Jub_03	C	0	0	Hedgerow	29
317	2017_spring	Jub_03	C	0	0	Road	7
318	2017_spring	Jub_03	C	0	0	Road	9
319	2017_spring	Jub_03	C	0	0	Hedgerow	1
320	2017_spring	Jub_03	C	0	0	Road	3
321	2017_spring	Jub_03	C	0	0	Road	36
322	2017_spring	Jub_04	C	0	0	Arable land	126
323	2017_spring	Jub_04	C	0	0	Forest	65
324	2017_spring	Jub_04	C	0	0	Meadow	111
325	2017_spring	Jub_05	P1	2	1	Arable land	5998
326	2017_spring	Jub_05	P1	2	1	Arable land	1585
327	2017_spring	Jub_05	P1	2	1	Road	1401
328	2017_spring	Jub_05	P1	2	1	Meadow	900
329	2017_spring	Jub_05	P1	2	1	Meadow	481
330	2017_spring	Jub_05	P1	2	1	Arable land	5195
331	2017_spring	Jub_06	P1	1	1	Park	2783
332	2017_spring	Jub_06	P1	1	1	Arable land	15952
333	2017_spring	Jub_06	P1	1	1	Hedgerow	749
334	2017_spring	Jub_06	P1	1	1	Park	11005
335	2017_spring	Jub_06	P1	1	1	Field path	886
336	2017_spring	Jub_06	P2	1	1	Park	12530
337	2017_spring	Jub_06	P3	2	1	Park	622
338	2017_spring	Jub_06	P3	2	1	Arable land	24795
339	2017_spring	Jub_06	P3	2	1	Field path	155
340	2017_spring	Jub_07	P1	1	1	Arable land	1233
341	2017_spring	Jub_07	P1	1	1	Arable land	1086
342	2017_spring	Jub_07	P1	1	1	Arable land	8231
343	2017_spring	Jub_07	P1	1	1	Road	3420
344	2017_spring	Jub_07	P1	1	1	Meadow	1699
345	2017_spring	Jub_07	P1	1	1	Meadow	1285
346	2017_spring	Jub_07	P1	1	1	Field path	754
347	2017_spring	Jub_07	P2	1	1	Arable land	2082
348	2017_spring	Jub_07	P3	1	1	Field path	87
349	2017_spring	Jub_07	P3	1	1	Arable land	23303
350	2017_spring	Jub_08	P1	2	1	Arable land	31375
351	2017_spring	Jub_09	C	0	0	Arable land	261
352	2017_spring	Jub_09	C	0	0	Arable land	1238
353	2017_spring	Jub_10	P1	1	1	Forest	4410
354	2017_spring	Jub_10	P1	1	1	Arable land	23667
355	2017_spring	Jub_10	P1	1	1	Arable land	2107
356	2017_spring	Jub_10	P1	1	1	Arable land	603
357	2017_spring	Jub_10	P1	1	1	Road	588
358	2017_spring	Jub_10	P2	1	1	Arable land	26922
359	2017_spring	Jub_10	P3	1	1	Arable land	535
360	2017_spring	Jub_20	P2	2	1	Field path	993
361	2017_spring	Jub_20	P2	2	1	Arable land	30381
363	2017_spring	Jub_11	C	0	0	Arable land	5755
365	2017_spring	Jub_11	C	0	0	Arable land	24325
367	2017_spring	Jub_11	C	0	0	Road	1286
377	2017_spring	Jub_12	C	0	0	Arable land	39
379	2017_spring	Jub_12	C	0	0	Arable land	1
381	2017_spring	Jub_12	C	0	0	Hedgerow	2
383	2017_spring	Jub_12	C	0	0	Meadow	2
385	2017_spring	Jub_12	C	0	0	Field path	1
387	2017_spring	Jub_12	C	0	0	Road	2
389	2017_spring	Jub_12	C	0	0	Road	2
429	2017_spring	Jub_16	C	0	0	Arable land	120
431	2017_spring	Jub_16	C	0	0	Forest	20
433	2017_spring	Jub_16	C	0	0	Arable land	43
437	2017_spring	Jub_17	C	0	0	Hedgerow	9
439	2017_spring	Jub_17	C	0	0	Arable land	60
441	2017_spring	Jub_17	C	0	0	Arable land	296
443	2017_spring	Jub_17	C	0	0	Field path	4
451	2017_spring	Jub_19	C	0	0	Arable land	16
453	2017_spring	Jub_19	C	0	0	Forest	334
455	2017_spring	Jub_19	C	0	0	Meadow	1
473	2017_spring	Jub_01	C	0	0	Field path	570
475	2017_spring	Jub_01	C	0	0	Arable land	12131
477	2017_spring	Jub_01	C	0	0	Arable land	17647
501	2017_spring	Jub_02	C	0	0	Arable land	2
523	2017_spring	Jub_03	C	0	0	Settlement	7
525	2017_spring	Jub_03	C	0	0	Hedgerow	5
527	2017_spring	Jub_03	C	0	0	Arable land	38
529	2017_spring	Jub_03	C	0	0	Hedgerow	0
531	2017_spring	Jub_03	C	0	0	Road	0
539	2017_spring	Jub_04	C	0	0	Arable land	904
571	2017_spring	Jub_09	C	0	0	Arable land	9255
573	2017_spring	Jub_09	C	0	0	Arable land	14423
575	2017_spring	Jub_09	C	0	0	Field path	946
583	2017_spring	Jub_10	P3	1	1	Arable land	821
585	2017_spring	Jub_12	C	0	0	Forest	2
587	2017_spring	Jub_12	C	0	0	Arable land	36
589	2017_spring	Jub_12	C	0	0	Arable land	0
591	2017_spring	Jub_12	C	0	0	Hedgerow	1
593	2017_spring	Jub_12	C	0	0	Hedgerow	2
595	2017_spring	Jub_12	C	0	0	Field path	2
597	2017_spring	Jub_12	C	0	0	Road	3
599	2017_spring	Jub_12	C	0	0	Road	1
601	2017_spring	Jub_12	C	0	0	Road	1
603	2017_spring	Jub_13	P1	1	1	Arable land	5167
605	2017_spring	Jub_13	P1	1	1	Arable land	53
607	2017_spring	Jub_13	P1	1	1	Hedgerow	76
609	2017_spring	Jub_13	P1	1	1	Hedgerow	610
611	2017_spring	Jub_13	P1	1	1	Road	178
621	2017_spring	Jub_14	P2	1	1	Under construction	5917
623	2017_spring	Jub_14	P2	1	1	Under construction	1920
625	2017_spring	Jub_14	P2	1	1	Road	790
627	2017_spring	Jub_14	P2	1	1	Under construction	1141
629	2017_spring	Jub_14	P2	1	1	Under construction	14300
631	2017_spring	Jub_14	P2	1	1	Road	994
633	2017_spring	Jub_14	P4	1	1	Under construction	872
635	2017_spring	Jub_14	P1	1	1	Under construction	11772
637	2017_spring	Jub_14	P3	2	1	Under construction	5579
639	2017_spring	Jub_16	C	0	0	Arable land	11
641	2017_spring	Jub_16	C	0	0	Forest	17
643	2017_spring	Jub_16	C	0	0	Arable land	76
645	2017_spring	Jub_16	C	0	0	Field path	3
647	2017_spring	Jub_16	C	0	0	Forest	32
649	2017_spring	Jub_16	C	0	0	Arable land	6
651	2017_spring	Jub_17	C	0	0	Arable land	540
653	2017_spring	Jub_17	C	0	0	Arable land	13
655	2017_spring	Jub_17	C	0	0	Hedgerow	3
657	2017_spring	Jub_17	C	0	0	Field path	3
659	2017_spring	Jub_19	C	0	0	Arable land	31
661	2017_spring	Jub_19	C	0	0	Forest	49
669	2017_spring	Jub_20	P1	2	1	Field path	608
671	2017_spring	Jub_20	P1	2	1	Arable land	773
673	2017_spring	Jub_20	P1	2	1	Forest	4724
675	2017_spring	Jub_20	P1	2	1	Arable land	1423
677	2017_spring	Jub_20	P1	2	1	Arable land	1559
679	2017_spring	Jub_20	P1	2	1	Windmill	140
693	2017_spring	Jub_02	C	0	0	Arable land	1
695	2017_spring	Jub_02	C	0	0	Arable land	1
697	2017_spring	Jub_02	C	0	0	Vineyard	19
699	2017_spring	Jub_02	C	0	0	Settlement	305
701	2017_spring	Jub_02	C	0	0	Settlement	23
703	2017_spring	Jub_02	C	0	0	Road	89
705	2017_spring	Jub_02	C	0	0	Road	7
707	2017_spring	Jub_03	C	0	0	Water body	9
709	2017_spring	Jub_03	C	0	0	Settlement	70
711	2017_spring	Jub_03	C	0	0	Settlement	94
713	2017_spring	Jub_03	C	0	0	Water body	1
715	2017_spring	Jub_03	C	0	0	Hedgerow	0
717	2017_spring	Jub_03	C	0	0	Hedgerow	6
719	2017_spring	Jub_03	C	0	0	Road	3
721	2017_spring	Jub_03	C	0	0	Hedgerow	11
723	2017_spring	Jub_03	C	0	0	Hedgerow	22
725	2017_spring	Jub_03	C	0	0	Road	15
727	2017_spring	Jub_03	C	0	0	Road	27
729	2017_spring	Jub_03	C	0	0	Road	4
731	2017_spring	Jub_04	C	0	0	Settlement	219
733	2017_spring	Jub_04	C	0	0	Arable land	0
735	2017_spring	Jub_04	C	0	0	Forest	21
737	2017_spring	Jub_04	C	0	0	Meadow	1188
739	2017_spring	Jub_04	C	0	0	Field path	29
741	2017_spring	Jub_05	P1	2	1	Arable land	4471
743	2017_spring	Jub_05	P1	2	1	Arable land	10337
745	2017_spring	Jub_05	P1	2	1	Meadow	1007
757	2017_spring	Jub_06	P2	1	1	Park	13062
759	2017_spring	Jub_06	P2	1	1	Arable land	1
761	2017_spring	Jub_06	P2	1	1	Field path	13
763	2017_spring	Jub_06	P3	2	1	Arable land	34
789	2017_spring	Jub_07	P2	1	1	Arable land	65
791	2017_spring	Jub_07	P3	1	1	Arable land	246
793	2017_spring	Jub_07	P3	1	1	Road	1434
795	2017_spring	Jub_07	P3	1	1	Field path	46
797	2017_spring	Jub_07	P3	1	1	Arable land	6259
807	2017_spring	Jub_07	P1	1	1	Meadow	9
809	2017_spring	Jub_07	P1	1	1	Field path	5
811	2017_spring	Jub_07	P2	1	1	Arable land	2226
815	2017_spring	Jub_09	C	0	0	Arable land	247
817	2017_spring	Jub_09	C	0	0	Arable land	1948
819	2017_spring	Jub_09	C	0	0	Field path	81
821	2017_spring	Jub_10	P2	1	1	Arable land	0
823	2017_spring	Jub_10	P3	1	1	Arable land	14545
825	2017_spring	Jub_10	P2	1	1	Arable land	361
826	2017_spring	Jub_02	C	0	0	Arable land	0
827	2017_spring	Jub_02	C	0	0	Road	0
828	2017_spring	Jub_02	C	0	0	Settlement	0
829	2017_spring	Jub_02	C	0	0	Road	0
830	2017_spring	Jub_06	P1	1	1	Hedgerow	0
831	2017_spring	Jub_06	P1	1	1	Field path	0
832	2017_spring	Jub_06	P2	1	1	Park	3503
833	2017_spring	Jub_06	P3	2	1	Park	3503
834	2017_spring	Jub_06	P2	1	1	Arable land	1310
835	2017_spring	Jub_06	P3	2	1	Arable land	1310
836	2017_spring	Jub_06	P2	1	1	Field path	268
837	2017_spring	Jub_06	P3	2	1	Field path	268
838	2017_spring	Jub_07	P1	1	1	Arable land	3543
839	2017_spring	Jub_07	P2	1	1	Arable land	3543
840	2017_spring	Jub_07	P1	1	1	Road	452
841	2017_spring	Jub_07	P2	1	1	Road	452
842	2017_spring	Jub_07	P1	1	1	Meadow	467
843	2017_spring	Jub_07	P2	1	1	Meadow	467
844	2017_spring	Jub_07	P1	1	1	Meadow	35
845	2017_spring	Jub_07	P2	1	1	Meadow	35
846	2017_spring	Jub_07	P3	1	1	Field path	0
847	2017_spring	Jub_07	P3	1	1	Arable land	0
848	2017_spring	Jub_10	P2	1	1	Arable land	2419
849	2017_spring	Jub_10	P3	1	1	Arable land	2419
852	2017_spring	Jub_12	C	0	0	Forest	2726
855	2017_spring	Jub_12	C	0	0	Arable land	15179
858	2017_spring	Jub_12	C	0	0	Arable land	3365
861	2017_spring	Jub_12	C	0	0	Arable land	1230
864	2017_spring	Jub_12	C	0	0	Hedgerow	1851
867	2017_spring	Jub_12	C	0	0	Meadow	1431
870	2017_spring	Jub_12	C	0	0	Hedgerow	16
873	2017_spring	Jub_12	C	0	0	Hedgerow	138
876	2017_spring	Jub_12	C	0	0	Field path	1076
879	2017_spring	Jub_12	C	0	0	Road	2820
882	2017_spring	Jub_12	C	0	0	Road	152
885	2017_spring	Jub_12	C	0	0	Road	55
888	2017_spring	Jub_12	C	0	0	Road	1218
903	2017_spring	Jub_16	C	0	0	Arable land	4982
906	2017_spring	Jub_16	C	0	0	Forest	3846
909	2017_spring	Jub_16	C	0	0	Arable land	17822
912	2017_spring	Jub_16	C	0	0	Field path	528
915	2017_spring	Jub_16	C	0	0	Forest	3758
918	2017_spring	Jub_16	C	0	0	Arable land	96
921	2017_spring	Jub_17	C	0	0	Hedgerow	41
924	2017_spring	Jub_17	C	0	0	Arable land	14419
927	2017_spring	Jub_17	C	0	0	Arable land	15099
930	2017_spring	Jub_17	C	0	0	Hedgerow	294
933	2017_spring	Jub_17	C	0	0	Field path	572
936	2017_spring	Jub_19	C	0	0	Arable land	684
939	2017_spring	Jub_19	C	0	0	Forest	27813
942	2017_spring	Jub_19	C	0	0	Meadow	2358
945	2017_spring	Jub_19	C	0	0	Forest	0
946	2017_spring	Jub_19	C	0	0	Meadow	0
963	2017_spring	Jub_02	C	0	0	Forest	104
966	2017_spring	Jub_02	C	0	0	Settlement	521
969	2017_spring	Jub_02	C	0	0	Arable land	3521
972	2017_spring	Jub_02	C	0	0	Arable land	2084
975	2017_spring	Jub_02	C	0	0	Vineyard	209
978	2017_spring	Jub_02	C	0	0	Arable land	3748
981	2017_spring	Jub_02	C	0	0	Settlement	17301
984	2017_spring	Jub_02	C	0	0	Vineyard	366
987	2017_spring	Jub_02	C	0	0	Arable land	93
990	2017_spring	Jub_02	C	0	0	Road	1224
993	2017_spring	Jub_02	C	0	0	Road	1321
996	2017_spring	Jub_02	C	0	0	Arable land	56
1003	2017_spring	Jub_03	C	0	0	Settlement	5343
1006	2017_spring	Jub_03	C	0	0	Water body	916
1009	2017_spring	Jub_03	C	0	0	Settlement	1302
1012	2017_spring	Jub_03	C	0	0	Settlement	946
1015	2017_spring	Jub_03	C	0	0	Water body	1567
1018	2017_spring	Jub_03	C	0	0	Arable land	3437
1021	2017_spring	Jub_03	C	0	0	Settlement	2834
1024	2017_spring	Jub_03	C	0	0	Forest	1783
1027	2017_spring	Jub_03	C	0	0	Hedgerow	546
1030	2017_spring	Jub_03	C	0	0	Arable land	1762
1033	2017_spring	Jub_03	C	0	0	Meadow	320
1036	2017_spring	Jub_03	C	0	0	Hedgerow	379
1039	2017_spring	Jub_03	C	0	0	Hedgerow	221
1042	2017_spring	Jub_03	C	0	0	Road	363
1045	2017_spring	Jub_03	C	0	0	Road	300
1048	2017_spring	Jub_03	C	0	0	Hedgerow	650
1051	2017_spring	Jub_03	C	0	0	Hedgerow	1334
1054	2017_spring	Jub_03	C	0	0	Hedgerow	890
1057	2017_spring	Jub_03	C	0	0	Meadow	416
1060	2017_spring	Jub_03	C	0	0	Hedgerow	348
1063	2017_spring	Jub_03	C	0	0	Road	483
1066	2017_spring	Jub_03	C	0	0	Road	3753
1069	2017_spring	Jub_03	C	0	0	Road	533
1072	2017_spring	Jub_03	C	0	0	Road	176
1075	2017_spring	Jub_04	C	0	0	Settlement	4018
1078	2017_spring	Jub_04	C	0	0	Arable land	13844
1081	2017_spring	Jub_04	C	0	0	Forest	3185
1084	2017_spring	Jub_04	C	0	0	Meadow	7329
1087	2017_spring	Jub_04	C	0	0	Field path	335
1090	2017_spring	Jub_09	C	0	0	Arable land	202
1093	2017_spring	Jub_09	C	0	0	Arable land	2629
1096	2017_spring	Jub_09	C	0	0	Field path	144
1099	2017_spring	Jub_10	P3	1	1	Arable land	2194
1102	2017_spring	Jub_10	P2	1	1	Arable land	364
1105	2017_spring	Jub_10	P3	1	1	Arable land	7912
1107	2017_spring	Jub_10	P2	1	1	Arable land	118
1108	2017_spring	Jub_10	P3	1	1	Arable land	118
1111	2017_spring	Jub_13	P1	1	1	Arable land	0
1112	2017_spring	Jub_13	P1	1	1	Hedgerow	0
1115	2017_spring	Jub_14	P2	1	1	Under construction	677
1118	2017_spring	Jub_14	P2	1	1	Under construction	2067
1121	2017_spring	Jub_14	P2	1	1	Road	626
1128	2017_spring	Jub_02	C	0	0	Arable land	0
1129	2017_spring	Jub_02	C	0	0	Road	0
1132	2017_spring	Jub_02	C	0	0	Settlement	0
1133	2017_spring	Jub_02	C	0	0	Road	0
1135	2017_spring	Jub_06	P2	1	1	Park	606
1136	2017_spring	Jub_06	P3	2	1	Park	606
1138	2017_spring	Jub_06	P2	1	1	Arable land	40
1139	2017_spring	Jub_06	P3	2	1	Arable land	40
1141	2017_spring	Jub_06	P2	1	1	Field path	41
1142	2017_spring	Jub_06	P3	2	1	Field path	41
1158	2017_spring	Jub_07	P1	1	1	Meadow	2
1161	2017_spring	Jub_07	P1	1	1	Field path	4
1164	2017_spring	Jub_07	P2	1	1	Arable land	1879
1167	2017_spring	Jub_07	P2	1	1	Road	2062
1170	2017_spring	Jub_07	P2	1	1	Meadow	807
1173	2017_spring	Jub_07	P2	1	1	Meadow	444
1176	2017_spring	Jub_07	P2	1	1	Field path	78
1179	2017_spring	Jub_07	P2	1	1	Arable land	1219
1182	2017_spring	Jub_07	P3	1	1	Field path	0
1183	2017_spring	Jub_07	P3	1	1	Arable land	0
1185	2017_spring	Jub_07	P1	1	1	Arable land	3686
1186	2017_spring	Jub_07	P2	1	1	Arable land	3686
1188	2017_spring	Jub_07	P1	1	1	Road	525
1189	2017_spring	Jub_07	P2	1	1	Road	525
1191	2017_spring	Jub_07	P1	1	1	Meadow	528
1192	2017_spring	Jub_07	P2	1	1	Meadow	528
1194	2017_spring	Jub_07	P1	1	1	Meadow	72
1195	2017_spring	Jub_07	P2	1	1	Meadow	72
1197	2017_spring	Jub_10	P2	1	1	Arable land	604
1198	2017_spring	Jub_10	P3	1	1	Arable land	604
1200	2017_spring	Jub_10	P2	1	1	Arable land	14
1201	2017_spring	Jub_10	P3	1	1	Arable land	14
1206	2017_spring	Jub_19	C	0	0	Forest	1
1207	2017_spring	Jub_19	C	0	0	Meadow	1
1212	2017_spring	Jub_02	C	0	0	Settlement	1
1213	2017_spring	Jub_02	C	0	0	Road	1
1218	2017_spring	Jub_03	C	0	0	Hedgerow	0
1219	2017_spring	Jub_03	C	0	0	Road	0
1224	2017_spring	Jub_03	C	0	0	Road	0
1225	2017_spring	Jub_03	C	0	0	Road	0
1229	2017_spring	Jub_10	P3	1	1	Arable land	1641
1232	2017_spring	Jub_10	P2	1	1	Arable land	572
1233	2017_spring	Jub_10	P3	1	1	Arable land	572
1237	2017_spring	Jub_07	P2	1	1	Arable land	6360
1241	2017_spring	Jub_07	P2	1	1	Road	11
1245	2017_spring	Jub_07	P2	1	1	Meadow	495
1254	2017_spring	Jub_07	P1	1	1	Arable land	2352
1255	2017_spring	Jub_07	P2	1	1	Arable land	2352
1258	2017_spring	Jub_07	P1	1	1	Road	1038
1259	2017_spring	Jub_07	P2	1	1	Road	1038
1262	2017_spring	Jub_07	P1	1	1	Meadow	814
1263	2017_spring	Jub_07	P2	1	1	Meadow	814
1266	2017_spring	Jub_07	P1	1	1	Meadow	136
1267	2017_spring	Jub_07	P2	1	1	Meadow	136
1270	2017_spring	Jub_07	P1	1	1	Field path	0
1271	2017_spring	Jub_07	P2	1	1	Field path	0
1278	2017_spring	Jub_07	P2	1	1	Arable land	0
1279	2017_spring	Jub_07	P2	1	1	Meadow	0
0	2017_winter	Jub_11	C	0	0	Arable land	3
1	2017_winter	Jub_11	C	0	0	Arable land	5
2	2017_winter	Jub_11	C	0	0	Road	0
3	2017_winter	Jub_12	C	0	0	Forest	3
4	2017_winter	Jub_12	C	0	0	Arable land	43
5	2017_winter	Jub_12	C	0	0	Arable land	0
6	2017_winter	Jub_12	C	0	0	Road	3
7	2017_winter	Jub_13	C	0	0	Settlement	2719
8	2017_winter	Jub_13	C	0	0	Arable land	18651
9	2017_winter	Jub_13	C	0	0	Road	1438
10	2017_winter	Jub_13	C	0	0	Under construction	12
11	2017_winter	Jub_13	C	0	0	Under construction	101
12	2017_winter	Jub_13	C	0	0	Settlement	7826
13	2017_winter	Jub_13	C	0	0	Under construction	627
14	2017_winter	Jub_14	P1	8	0	Hedgerow	169
15	2017_winter	Jub_14	P1	8	0	Under construction	15275
16	2017_winter	Jub_14	P1	8	0	Under construction	243
17	2017_winter	Jub_14	P1	8	0	Road	1016
18	2017_winter	Jub_14	P1	8	0	Meadow	112
19	2017_winter	Jub_15	C	0	0	Arable land	58
20	2017_winter	Jub_15	C	0	0	Settlement	196
21	2017_winter	Jub_15	C	0	0	Arable land	275
22	2017_winter	Jub_15	C	0	0	Arable land	34
23	2017_winter	Jub_15	C	0	0	Settlement	49
24	2017_winter	Jub_15	C	0	0	Road	36
25	2017_winter	Jub_16	C	0	0	Arable land	46
26	2017_winter	Jub_16	C	0	0	Forest	17
27	2017_winter	Jub_16	C	0	0	Arable land	73
28	2017_winter	Jub_16	C	0	0	Field path	2
29	2017_winter	Jub_16	C	0	0	Forest	7
30	2017_winter	Jub_17	C	0	0	Hedgerow	6
31	2017_winter	Jub_17	C	0	0	Arable land	17
32	2017_winter	Jub_17	C	0	0	Arable land	536
33	2017_winter	Jub_17	C	0	0	Field path	3
34	2017_winter	Jub_18	C	0	0	Arable land	415
35	2017_winter	Jub_19	C	0	0	Forest	57
36	2017_winter	Jub_19	C	0	0	Meadow	25
37	2017_winter	Jub_20	C	0	0	Field path	1025
38	2017_winter	Jub_20	C	0	0	Arable land	14710
39	2017_winter	Jub_20	C	0	0	Forest	2364
40	2017_winter	Jub_20	C	0	0	Arable land	1775
41	2017_winter	Jub_20	C	0	0	Windmill	157
42	2017_winter	Jub_01	C	0	0	Field path	11
43	2017_winter	Jub_01	C	0	0	Arable land	83
44	2017_winter	Jub_01	C	0	0	Arable land	932
45	2017_winter	Jub_02	C	0	0	Forest	25
46	2017_winter	Jub_02	C	0	0	Settlement	97
47	2017_winter	Jub_02	C	0	0	Arable land	96
48	2017_winter	Jub_02	C	0	0	Arable land	53
49	2017_winter	Jub_02	C	0	0	Settlement	2
50	2017_winter	Jub_02	C	0	0	Vineyard	104
51	2017_winter	Jub_02	C	0	0	Arable land	17
52	2017_winter	Jub_02	C	0	0	Vineyard	1
53	2017_winter	Jub_02	C	0	0	Road	6
54	2017_winter	Jub_02	C	0	0	Road	24
55	2017_winter	Jub_02	C	0	0	Arable land	21
56	2017_winter	Jub_03	C	0	0	Settlement	59
57	2017_winter	Jub_03	C	0	0	Arable land	47
58	2017_winter	Jub_03	C	0	0	Settlement	99
59	2017_winter	Jub_03	C	0	0	Forest	29
60	2017_winter	Jub_03	C	0	0	Hedgerow	3
61	2017_winter	Jub_03	C	0	0	Arable land	1
62	2017_winter	Jub_03	C	0	0	Road	27
63	2017_winter	Jub_04	C	0	0	Arable land	1506
64	2017_winter	Jub_04	C	0	0	Forest	3
65	2017_winter	Jub_05	P1	3	0	Meadow	81
66	2017_winter	Jub_05	P1	3	0	Arable land	1778
67	2017_winter	Jub_05	P1	3	0	Arable land	537
68	2017_winter	Jub_06	P1	15	0	Arable land	13298
69	2017_winter	Jub_06	P1	15	0	Meadow	3289
70	2017_winter	Jub_06	P1	15	0	Road	8435
71	2017_winter	Jub_06	P1	15	0	Meadow	1772
72	2017_winter	Jub_06	P1	15	0	Arable land	1093
73	2017_winter	Jub_06	P1	15	0	Field path	911
74	2017_winter	Jub_07	P1	4	0	Arable land	20117
75	2017_winter	Jub_07	P2	5	0	Road	989
76	2017_winter	Jub_07	P2	5	0	Hedgerow	23
77	2017_winter	Jub_07	P2	5	0	Meadow	2389
78	2017_winter	Jub_07	P2	5	0	Field path	1233
79	2017_winter	Jub_07	P2	5	0	Hedgerow	1755
80	2017_winter	Jub_07	P2	5	0	Meadow	7411
81	2017_winter	Jub_07	P2	5	0	Arable land	17576
82	2017_winter	Jub_08	C	0	0	Arable land	16
83	2017_winter	Jub_08	C	0	0	Forest	1383
84	2017_winter	Jub_08	C	0	0	Road	22
85	2017_winter	Jub_09	C	0	0	Arable land	2510
86	2017_winter	Jub_09	C	0	0	Arable land	1154
87	2017_winter	Jub_09	C	0	0	Field path	112
88	2017_winter	Jub_10	C	0	0	Forest	25
89	2017_winter	Jub_10	C	0	0	Arable land	1387
90	2017_winter	Jub_10	C	0	0	Road	38
205	2017_winter	Jub_07	P3	8	0	Arable land	3233
206	2017_winter	Jub_07	P3	8	0	Road	66
207	2017_winter	Jub_07	P3	8	0	Road	1223
208	2017_winter	Jub_07	P3	8	0	Meadow	8
209	2017_winter	Jub_07	P3	8	0	Meadow	396
210	2017_winter	Jub_07	P3	8	0	Meadow	421
211	2017_winter	Jub_07	P3	8	0	Field path	379
362	2017_winter	Jub_11	C	0	0	Arable land	5755
364	2017_winter	Jub_11	C	0	0	Arable land	24325
366	2017_winter	Jub_11	C	0	0	Road	1286
368	2017_winter	Jub_12	C	0	0	Forest	6
370	2017_winter	Jub_12	C	0	0	Arable land	1
372	2017_winter	Jub_12	C	0	0	Arable land	12
374	2017_winter	Jub_12	C	0	0	Road	1
376	2017_winter	Jub_12	C	0	0	Arable land	39
378	2017_winter	Jub_12	C	0	0	Arable land	1
380	2017_winter	Jub_12	C	0	0	Hedgerow	2
382	2017_winter	Jub_12	C	0	0	Meadow	2
384	2017_winter	Jub_12	C	0	0	Field path	1
386	2017_winter	Jub_12	C	0	0	Road	2
388	2017_winter	Jub_12	C	0	0	Road	2
390	2017_winter	Jub_13	C	0	0	Settlement	0
391	2017_winter	Jub_13	C	0	0	Settlement	0
392	2017_winter	Jub_13	C	0	0	Road	0
393	2017_winter	Jub_13	C	0	0	Settlement	0
394	2017_winter	Jub_14	P1	8	0	Hedgerow	267
396	2017_winter	Jub_14	P1	8	0	Under construction	14058
398	2017_winter	Jub_14	P1	8	0	Road	187
400	2017_winter	Jub_14	P1	8	0	Meadow	49
402	2017_winter	Jub_14	P1	8	0	Hedgerow	0
403	2017_winter	Jub_14	P1	8	0	Under construction	0
404	2017_winter	Jub_15	C	0	0	Arable land	11914
406	2017_winter	Jub_15	C	0	0	Settlement	6522
408	2017_winter	Jub_15	C	0	0	Arable land	2775
410	2017_winter	Jub_15	C	0	0	Arable land	36
412	2017_winter	Jub_15	C	0	0	Settlement	2006
414	2017_winter	Jub_15	C	0	0	Road	3108
416	2017_winter	Jub_15	C	0	0	Arable land	4366
418	2017_winter	Jub_15	C	0	0	Arable land	0
419	2017_winter	Jub_15	C	0	0	Road	0
420	2017_winter	Jub_16	C	0	0	Arable land	0
422	2017_winter	Jub_16	C	0	0	Field path	0
424	2017_winter	Jub_16	C	0	0	Forest	14
426	2017_winter	Jub_16	C	0	0	Arable land	0
428	2017_winter	Jub_16	C	0	0	Arable land	120
430	2017_winter	Jub_16	C	0	0	Forest	20
432	2017_winter	Jub_16	C	0	0	Arable land	43
434	2017_winter	Jub_17	C	0	0	Arable land	18
436	2017_winter	Jub_17	C	0	0	Hedgerow	9
438	2017_winter	Jub_17	C	0	0	Arable land	60
440	2017_winter	Jub_17	C	0	0	Arable land	296
442	2017_winter	Jub_17	C	0	0	Field path	4
444	2017_winter	Jub_18	C	0	0	Arable land	30960
446	2017_winter	Jub_19	C	0	0	Forest	60
448	2017_winter	Jub_19	C	0	0	Meadow	28
450	2017_winter	Jub_19	C	0	0	Arable land	16
452	2017_winter	Jub_19	C	0	0	Forest	334
454	2017_winter	Jub_19	C	0	0	Meadow	1
456	2017_winter	Jub_19	C	0	0	Forest	0
457	2017_winter	Jub_19	C	0	0	Meadow	0
458	2017_winter	Jub_20	C	0	0	Arable land	3557
460	2017_winter	Jub_20	C	0	0	Field path	730
462	2017_winter	Jub_20	C	0	0	Arable land	4350
464	2017_winter	Jub_20	C	0	0	Forest	1
466	2017_winter	Jub_20	C	0	0	Arable land	742
468	2017_winter	Jub_20	C	0	0	Field path	1
469	2017_winter	Jub_20	C	0	0	Arable land	1
470	2017_winter	Jub_20	C	0	0	Field path	0
471	2017_winter	Jub_20	C	0	0	Forest	0
472	2017_winter	Jub_01	C	0	0	Field path	570
474	2017_winter	Jub_01	C	0	0	Arable land	12131
476	2017_winter	Jub_01	C	0	0	Arable land	17647
478	2017_winter	Jub_02	C	0	0	Forest	16
480	2017_winter	Jub_02	C	0	0	Settlement	77
482	2017_winter	Jub_02	C	0	0	Arable land	76
484	2017_winter	Jub_02	C	0	0	Arable land	26
486	2017_winter	Jub_02	C	0	0	Arable land	2
488	2017_winter	Jub_02	C	0	0	Settlement	10
490	2017_winter	Jub_02	C	0	0	Vineyard	98
492	2017_winter	Jub_02	C	0	0	Arable land	18
494	2017_winter	Jub_02	C	0	0	Road	12
496	2017_winter	Jub_02	C	0	0	Road	19
498	2017_winter	Jub_02	C	0	0	Arable land	24
500	2017_winter	Jub_02	C	0	0	Arable land	2
502	2017_winter	Jub_02	C	0	0	Settlement	0
503	2017_winter	Jub_02	C	0	0	Road	0
504	2017_winter	Jub_03	C	0	0	Settlement	61
506	2017_winter	Jub_03	C	0	0	Water body	1
508	2017_winter	Jub_03	C	0	0	Arable land	248
510	2017_winter	Jub_03	C	0	0	Settlement	31
512	2017_winter	Jub_03	C	0	0	Forest	55
514	2017_winter	Jub_03	C	0	0	Hedgerow	6
516	2017_winter	Jub_03	C	0	0	Hedgerow	4
518	2017_winter	Jub_03	C	0	0	Road	40
520	2017_winter	Jub_03	C	0	0	Road	7
522	2017_winter	Jub_03	C	0	0	Settlement	7
524	2017_winter	Jub_03	C	0	0	Hedgerow	5
526	2017_winter	Jub_03	C	0	0	Arable land	38
528	2017_winter	Jub_03	C	0	0	Hedgerow	0
530	2017_winter	Jub_03	C	0	0	Road	0
532	2017_winter	Jub_04	C	0	0	Settlement	66
534	2017_winter	Jub_04	C	0	0	Arable land	126
536	2017_winter	Jub_04	C	0	0	Forest	60
538	2017_winter	Jub_04	C	0	0	Arable land	904
540	2017_winter	Jub_05	P1	3	0	Meadow	1911
542	2017_winter	Jub_05	P1	3	0	Arable land	15703
544	2017_winter	Jub_05	P1	3	0	Arable land	11365
546	2017_winter	Jub_06	P1	15	0	Arable land	1284
548	2017_winter	Jub_06	P1	15	0	Meadow	831
550	2017_winter	Jub_06	P1	15	0	Road	241
552	2017_winter	Jub_06	P1	15	0	Field path	222
554	2017_winter	Jub_07	P1	4	0	Arable land	6105
556	2017_winter	Jub_07	P1	4	0	Arable land	4000
558	2017_winter	Jub_07	P1	4	0	Road	1122
560	2017_winter	Jub_07	P1	4	0	Arable land	30
562	2017_winter	Jub_07	P2	5	0	Meadow	0
563	2017_winter	Jub_07	P2	5	0	Arable land	0
564	2017_winter	Jub_08	C	0	0	Arable land	8264
566	2017_winter	Jub_08	C	0	0	Forest	19957
568	2017_winter	Jub_08	C	0	0	Road	1733
570	2017_winter	Jub_09	C	0	0	Arable land	9255
572	2017_winter	Jub_09	C	0	0	Arable land	14423
574	2017_winter	Jub_09	C	0	0	Field path	946
576	2017_winter	Jub_10	C	0	0	Forest	1770
578	2017_winter	Jub_10	C	0	0	Arable land	13558
580	2017_winter	Jub_10	C	0	0	Road	974
582	2017_winter	Jub_10	C	0	0	Arable land	821
772	2017_winter	Jub_07	P3	8	0	Arable land	836
774	2017_winter	Jub_07	P3	8	0	Road	237
776	2017_winter	Jub_07	P3	8	0	Meadow	1874
778	2017_winter	Jub_07	P3	8	0	Arable land	567
780	2017_winter	Jub_07	P3	8	0	Road	1044
782	2017_winter	Jub_07	P3	8	0	Meadow	437
784	2017_winter	Jub_07	P3	8	0	Field path	672
850	2017_winter	Jub_12	C	0	0	Forest	2726
853	2017_winter	Jub_12	C	0	0	Arable land	15179
856	2017_winter	Jub_12	C	0	0	Arable land	3365
859	2017_winter	Jub_12	C	0	0	Arable land	1230
862	2017_winter	Jub_12	C	0	0	Hedgerow	1851
865	2017_winter	Jub_12	C	0	0	Meadow	1431
868	2017_winter	Jub_12	C	0	0	Hedgerow	16
871	2017_winter	Jub_12	C	0	0	Hedgerow	138
874	2017_winter	Jub_12	C	0	0	Field path	1076
877	2017_winter	Jub_12	C	0	0	Road	2820
880	2017_winter	Jub_12	C	0	0	Road	152
883	2017_winter	Jub_12	C	0	0	Road	55
886	2017_winter	Jub_12	C	0	0	Road	1218
889	2017_winter	Jub_14	P1	8	0	Hedgerow	0
890	2017_winter	Jub_14	P1	8	0	Under construction	0
893	2017_winter	Jub_15	C	0	0	Settlement	0
894	2017_winter	Jub_15	C	0	0	Road	0
897	2017_winter	Jub_15	C	0	0	Arable land	0
898	2017_winter	Jub_15	C	0	0	Road	0
901	2017_winter	Jub_16	C	0	0	Arable land	4982
904	2017_winter	Jub_16	C	0	0	Forest	3846
907	2017_winter	Jub_16	C	0	0	Arable land	17822
910	2017_winter	Jub_16	C	0	0	Field path	528
913	2017_winter	Jub_16	C	0	0	Forest	3758
916	2017_winter	Jub_16	C	0	0	Arable land	96
919	2017_winter	Jub_17	C	0	0	Hedgerow	41
922	2017_winter	Jub_17	C	0	0	Arable land	14419
925	2017_winter	Jub_17	C	0	0	Arable land	15099
928	2017_winter	Jub_17	C	0	0	Hedgerow	294
931	2017_winter	Jub_17	C	0	0	Field path	572
934	2017_winter	Jub_19	C	0	0	Arable land	684
937	2017_winter	Jub_19	C	0	0	Forest	27813
940	2017_winter	Jub_19	C	0	0	Meadow	2358
943	2017_winter	Jub_19	C	0	0	Forest	0
944	2017_winter	Jub_19	C	0	0	Meadow	0
947	2017_winter	Jub_20	C	0	0	Field path	14
950	2017_winter	Jub_20	C	0	0	Arable land	1949
953	2017_winter	Jub_20	C	0	0	Field path	0
954	2017_winter	Jub_20	C	0	0	Arable land	0
957	2017_winter	Jub_20	C	0	0	Field path	0
958	2017_winter	Jub_20	C	0	0	Forest	0
961	2017_winter	Jub_02	C	0	0	Forest	104
964	2017_winter	Jub_02	C	0	0	Settlement	521
967	2017_winter	Jub_02	C	0	0	Arable land	3521
970	2017_winter	Jub_02	C	0	0	Arable land	2084
973	2017_winter	Jub_02	C	0	0	Vineyard	209
976	2017_winter	Jub_02	C	0	0	Arable land	3748
979	2017_winter	Jub_02	C	0	0	Settlement	17301
982	2017_winter	Jub_02	C	0	0	Vineyard	366
985	2017_winter	Jub_02	C	0	0	Arable land	93
988	2017_winter	Jub_02	C	0	0	Road	1224
991	2017_winter	Jub_02	C	0	0	Road	1321
994	2017_winter	Jub_02	C	0	0	Arable land	56
997	2017_winter	Jub_02	C	0	0	Settlement	0
998	2017_winter	Jub_02	C	0	0	Road	0
1001	2017_winter	Jub_03	C	0	0	Settlement	5343
1004	2017_winter	Jub_03	C	0	0	Water body	916
1007	2017_winter	Jub_03	C	0	0	Settlement	1302
1010	2017_winter	Jub_03	C	0	0	Settlement	946
1013	2017_winter	Jub_03	C	0	0	Water body	1567
1016	2017_winter	Jub_03	C	0	0	Arable land	3437
1019	2017_winter	Jub_03	C	0	0	Settlement	2834
1022	2017_winter	Jub_03	C	0	0	Forest	1783
1025	2017_winter	Jub_03	C	0	0	Hedgerow	546
1028	2017_winter	Jub_03	C	0	0	Arable land	1762
1031	2017_winter	Jub_03	C	0	0	Meadow	320
1034	2017_winter	Jub_03	C	0	0	Hedgerow	379
1037	2017_winter	Jub_03	C	0	0	Hedgerow	221
1040	2017_winter	Jub_03	C	0	0	Road	363
1043	2017_winter	Jub_03	C	0	0	Road	300
1046	2017_winter	Jub_03	C	0	0	Hedgerow	650
1049	2017_winter	Jub_03	C	0	0	Hedgerow	1334
1052	2017_winter	Jub_03	C	0	0	Hedgerow	890
1055	2017_winter	Jub_03	C	0	0	Meadow	416
1058	2017_winter	Jub_03	C	0	0	Hedgerow	348
1061	2017_winter	Jub_03	C	0	0	Road	483
1064	2017_winter	Jub_03	C	0	0	Road	3753
1067	2017_winter	Jub_03	C	0	0	Road	533
1070	2017_winter	Jub_03	C	0	0	Road	176
1073	2017_winter	Jub_04	C	0	0	Settlement	4018
1076	2017_winter	Jub_04	C	0	0	Arable land	13844
1079	2017_winter	Jub_04	C	0	0	Forest	3185
1082	2017_winter	Jub_04	C	0	0	Meadow	7329
1085	2017_winter	Jub_04	C	0	0	Field path	335
1088	2017_winter	Jub_09	C	0	0	Arable land	202
1091	2017_winter	Jub_09	C	0	0	Arable land	2629
1094	2017_winter	Jub_09	C	0	0	Field path	144
1097	2017_winter	Jub_10	C	0	0	Arable land	2194
1100	2017_winter	Jub_10	C	0	0	Arable land	364
1103	2017_winter	Jub_10	C	0	0	Arable land	7912
1106	2017_winter	Jub_10	C	0	0	Arable land	118
1143	2017_winter	Jub_07	P3	8	0	Arable land	1947
1146	2017_winter	Jub_07	P3	8	0	Road	267
1149	2017_winter	Jub_07	P3	8	0	Meadow	1286
1152	2017_winter	Jub_07	P3	8	0	Arable land	0
1153	2017_winter	Jub_07	P3	8	0	Meadow	0
1156	2017_winter	Jub_07	P3	8	0	Meadow	2
1159	2017_winter	Jub_07	P3	8	0	Field path	4
1162	2017_winter	Jub_07	P3	8	0	Arable land	1879
1165	2017_winter	Jub_07	P3	8	0	Road	2062
1168	2017_winter	Jub_07	P3	8	0	Meadow	807
1171	2017_winter	Jub_07	P3	8	0	Meadow	444
1174	2017_winter	Jub_07	P3	8	0	Field path	78
1202	2017_winter	Jub_19	C	0	0	Forest	1
1203	2017_winter	Jub_19	C	0	0	Meadow	1
1208	2017_winter	Jub_02	C	0	0	Settlement	1
1209	2017_winter	Jub_02	C	0	0	Road	1
1214	2017_winter	Jub_03	C	0	0	Hedgerow	0
1215	2017_winter	Jub_03	C	0	0	Road	0
1220	2017_winter	Jub_03	C	0	0	Road	0
1221	2017_winter	Jub_03	C	0	0	Road	0
1226	2017_winter	Jub_10	C	0	0	Arable land	1641
1230	2017_winter	Jub_10	C	0	0	Arable land	572
1234	2017_winter	Jub_07	P3	8	0	Arable land	6360
1238	2017_winter	Jub_07	P3	8	0	Road	11
1242	2017_winter	Jub_07	P3	8	0	Meadow	495
1246	2017_winter	Jub_07	P3	8	0	Arable land	0
1247	2017_winter	Jub_07	P3	8	0	Meadow	0
1252	2017_winter	Jub_07	P3	8	0	Arable land	2352
1256	2017_winter	Jub_07	P3	8	0	Road	1038
1260	2017_winter	Jub_07	P3	8	0	Meadow	814
1264	2017_winter	Jub_07	P3	8	0	Meadow	136
1268	2017_winter	Jub_07	P3	8	0	Field path	0
1272	2017_winter	Jub_07	P3	8	0	Arable land	0
1273	2017_winter	Jub_07	P3	8	0	Meadow	0
