# Supplementary material for: Rural landscape dynamics over time and its consequences for habitat preference patterns of the grey partridge Perdix perdix
Source: PLoS One. 2021 Aug 19;16(8):e0255483. doi: 10.1371/journal.pone.0255483 (PMC8376057; doi:10.1371/journal.pone.0255483)
Supplement: S3 Table — (CSV) [file pone.0255483.s004.csv]

ID	Year and mapping	Site	Partridge and control point	Number of partridges	Number of partridge territories	Habitat type without super hedge	Habitat type with super hedge	Area
8	2017_spring	Jub_01	C	0	0	Field path	Field path	786.00
9	2017_spring	Jub_01	C	0	0	Field path	Field path	639.00
10	2017_spring	Jub_01	P3	1	1	Field path	Field path	754.00
11	2017_spring	Jub_01	C	0	0	Hedgerow/Small trees	Hedgerow/Small trees	2531.00
12	2017_spring	Jub_01	P1	2	1	Winter grain	Winter grain	7110.00
13	2017_spring	Jub_01	C	0	0	Track completely vegetated	Track completely vegetated	674.00
14	2017_spring	Jub_01	C	0	0	Fallow land/Green manures	Fallow land/Green manures	1096.00
16	2017_winter	Jub_02	C	0	0	Field path	Field path	657.00
17	2017_winter	Jub_02	C	0	0	Fallow land/Green manures	Fallow land/Green manures	410.00
18	2017_winter	Jub_02	P3	2	1	Winter grain	Winter grain	638.00
19	2017_winter	Jub_02	C	0	0	Fallow land/Green manures	Fallow land/Green manures	581.00
20	2017_winter	Jub_02	P1	2	1	Hedgerow/Small trees	Hedgerow/Small trees	9553.00
21	2017_winter	Jub_02	C	0	0	Fallow land/Green manures	Fallow land/Green manures	1083.00
22	2017_winter	Jub_02	P3	2	1	Winter grain	Winter grain	88.00
23	2017_winter	Jub_02	P3	3	0	Vineyard	Vineyard	1299.00
24	2017_winter	Jub_02	C	0	0	Harvested field	Harvested field	184.00
25	2017_winter	Jub_02	C	0	0	Winter grain	Winter grain	785.00
26	2017_winter	Jub_02	C	0	0	Fallow land/Green manures	Fallow land/Green manures	4273.00
27	2017_winter	Jub_02	P1	1	1	Settlement	Settlement	1546.00
28	2017_winter	Jub_02	P2	1	1	Winter grain	Winter grain	8259.00
29	2017_winter	Jub_02	P3	3	0	Vineyard	Vineyard	1721.00
30	2017_winter	Jub_02	P3	3	0	Vineyard	Vineyard	3358.00
31	2017_winter	Jub_02	C	0	0	Intertillage	Intertillage	16049.00
48	2017_spring	Jub_02	C	0	0	Vineyard	Vineyard	240.00
49	2017_spring	Jub_02	P2	1	1	Settlement	Settlement	180.00
50	2017_spring	Jub_02	C	0	0	Fallow land/Green manures	Fallow land/Green manures	4178.00
51	2017_spring	Jub_02	P3	2	1	Winter grain	Winter grain	6099.00
52	2017_spring	Jub_02	P3	3	0	Vineyard	Vineyard	318.00
53	2017_spring	Jub_02	P3	2	1	Winter grain	Winter grain	140.00
54	2017_spring	Jub_02	P4	2	1	Without crop	Without crop	13665.00
55	2017_spring	Jub_02	P1	6	0	Hedgerow/Small trees	Hedgerow/Small trees	828.00
56	2017_spring	Jub_02	C	0	0	Fallow land/Green manures	Fallow land/Green manures	339.00
57	2017_spring	Jub_02	C	0	0	Intertillage	Intertillage	14133.00
58	2017_spring	Jub_02	P3	3	0	Vineyard	Vineyard	1629.00
59	2017_spring	Jub_02	C	0	0	Fallow land/Green manures	Fallow land/Green manures	604.00
60	2017_spring	Jub_02	C	0	0	Without crop	Without crop	4199.00
61	2017_winter	Jub_02	P2	2	1	Vineyard	Vineyard	4289.00
62	2017_winter	Jub_03	P1	6	0	Vineyard	Vineyard	19370.00
63	2017_winter	Jub_03	C	0	0	Without crop	Without crop	2001.00
64	2017_winter	Jub_03	P1	3	0	Intertillage	Intertillage	9417.00
65	2017_winter	Jub_03	P1	3	0	Intertillage	Intertillage	4798.00
66	2017_winter	Jub_03	P2	5	0	Tarred road	Tarred road	780.00
67	2017_winter	Jub_03	C	0	0	Settlement	Settlement	18572.00
68	2017_winter	Jub_03	P2	10	0	Intertillage	Intertillage	4114.00
69	2017_winter	Jub_03	C	0	0	Fallow land/Green manures	Fallow land/Green manures	757.00
70	2017_winter	Jub_03	C	0	0	Field path	Field path	595.00
71	2017_winter	Jub_03	C	0	0	Intertillage	Intertillage	3967.00
72	2017_winter	Jub_03	P3	3	0	Settlement	Settlement	1687.00
73	2017_winter	Jub_03	C	0	0	Intertillage	Intertillage	878.00
74	2017_winter	Jub_03	C	0	0	Fallow land/Green manures	Fallow land/Green manures	1216.00
75	2017_winter	Jub_03	C	0	0	Intertillage	Intertillage	7788.00
76	2017_winter	Jub_03	C	0	0	Field path	Field path	559.00
77	2017_winter	Jub_03	C	0	0	Intertillage	Intertillage	6729.00
78	2017_winter	Jub_03	C	0	0	Field path	Field path	290.00
79	2017_winter	Jub_03	P3	3	0	Settlement	Settlement	509.00
80	2017_winter	Jub_03	P2	1	0	Without crop	Without crop	1680.00
81	2017_winter	Jub_03	C	0	0	Intertillage	Intertillage	4547.00
82	2017_winter	Jub_03	C	0	0	Intertillage	Intertillage	2423.00
83	2017_winter	Jub_03	C	0	0	Intertillage	Intertillage	2170.00
96	2017_winter	Jub_01	P2	2	0	Field path	Field path	298.00
101	2017_winter	Jub_01	P1	2	1	Field path	Field path	192.00
109	2017_spring	Jub_09	C	0	0	Without crop	Without crop	628.00
111	2017_winter	Jub_10	C	0	0	Without crop	Without crop	544.00
112	2017_spring	Jub_03	C	0	0	Intertillage	Intertillage	4460.00
113	2017_spring	Jub_03	P3	3	0	Vineyard	Vineyard	3864.00
114	2017_spring	Jub_03	C	0	0	Without crop	Without crop	7426.00
115	2017_spring	Jub_03	P1	7	0	Intertillage	Intertillage	3952.00
116	2017_spring	Jub_03	C	0	0	Intertillage	Intertillage	2806.00
117	2017_spring	Jub_03	P3	8	0	Tarred road	Tarred road	7009.00
118	2017_spring	Jub_03	C	0	0	Tarred road	Tarred road	1812.00
119	2017_spring	Jub_03	C	0	0	Intertillage	Intertillage	1163.00
120	2017_spring	Jub_03	C	0	0	Settlement	Settlement	17868.00
121	2017_spring	Jub_03	C	0	0	Fallow land/Green manures	Fallow land/Green manures	779.00
122	2017_spring	Jub_03	P2	2	1	Field path	Field path	191.00
123	2017_spring	Jub_03	P1	1	1	Intertillage	Intertillage	3581.00
124	2017_spring	Jub_03	P2	1	1	Intertillage	Intertillage	3533.00
125	2017_spring	Jub_03	P2	2	1	Field path	Field path	378.00
126	2017_spring	Jub_03	P5	2	1	Intertillage	Intertillage	6729.00
127	2017_spring	Jub_03	P3	3	0	Settlement	Settlement	275.00
128	2017_spring	Jub_03	P5	2	1	Intertillage	Intertillage	2233.00
129	2017_spring	Jub_03	P1	2	1	Field path	Field path	595.00
130	2017_spring	Jub_03	P2	1	1	Field path	Field path	308.00
131	2017_spring	Jub_03	C	0	0	Without crop	Without crop	6830.00
132	2017_spring	Jub_03	P2	5	0	Intertillage	Intertillage	8734.00
133	2017_spring	Jub_03	C	0	0	Tarred road	Tarred road	4347.00
134	2017_spring	Jub_03	C	0	0	Intertillage	Intertillage	13281.00
135	2017_spring	Jub_03	P1	1	1	Vegetables	Vegetables	18881.00
136	2017_winter	Jub_04	P3	2	1	Field path	Field path	143.00
137	2017_winter	Jub_04	C	0	0	Without crop	Without crop	2203.00
138	2017_winter	Jub_14	P1	2	1	Tarred road	Tarred road	1331.00
139	2017_winter	Jub_04	C	0	0	Tarred road	Tarred road	1493.00
140	2017_winter	Jub_04	P2	1	1	Vegetables	Vegetables	23203.00
144	2017_winter	Jub_14	P3	1	1	Vegetables	Vegetables	670.00
146	2017_spring	Jub_04	P1	2	1	Field path	Field path	616.00
147	2017_spring	Jub_04	P2	1	1	Vegetables	Vegetables	4906.00
148	2017_spring	Jub_04	P1	1	1	Watercourse cover	Watercourse cover	4438.00
149	2017_spring	Jub_04	C	0	0	Without crop	Without crop	1222.00
150	2017_spring	Jub_04	C	0	0	Track completely vegetated	Track completely vegetated	853.00
151	2017_winter	Jub_05	P1	3	0	Without crop	Without crop	7558.00
152	2017_winter	Jub_05	P2	2	0	Hedgerow/Small trees	Hedgerow/Small trees	2082.00
153	2017_winter	Jub_05	P2	1	1	Field path	Field path	816.00
154	2017_winter	Jub_05	P2	1	1	Vegetables	Vegetables	8239.00
156	2017_winter	Jub_05	P3	2	1	Field path	Field path	727.00
168	2017_spring	Jub_05	C	0	0	Without crop	Without crop	1378.00
169	2017_spring	Jub_05	P2	6	0	Without crop	Without crop	17029.00
171	2017_spring	Jub_05	P3	3	0	Vineyard	Vineyard	1894.00
172	2017_spring	Jub_05	P2	6	0	Without crop	Without crop	11115.00
173	2017_winter	Jub_06	P2	2	0	Hedgerow/Small trees	Hedgerow/Small trees	104.00
175	2017_winter	Jub_06	P3	1	1	Vegetables	Vegetables	8610.00
176	2017_winter	Jub_06	P2	1	1	Tarred road	Tarred road	155.00
177	2017_winter	Jub_06	P2	2	1	Hedgerow/Small trees	Hedgerow/Small trees	5327.00
178	2017_winter	Jub_06	P1	1	1	Without crop	Without crop	1549.00
179	2017_spring	Jub_17	P3	1	1	Vegetables	Vegetables	7666.00
185	2017_winter	Jub_19	C	0	0	Fallow land/Green manures	Fallow land/Green manures	1385.00
199	2017_winter	LE_01	P2	1	1	Winter grain	Winter grain	12082.00
209	2017_spring	Jub_06	C	0	0	Intertillage	Intertillage	1079.00
210	2017_spring	Jub_06	P1	2	1	Vineyard	Vineyard	7884.00
211	2017_spring	Jub_06	P2	2	1	Hedgerow/Small trees	Hedgerow/Small trees	964.00
212	2017_spring	Jub_06	P1	15	0	Without crop	Without crop	1251.00
213	2017_spring	Jub_06	C	0	0	Winter grain	Winter grain	12377.00
214	2017_spring	Jub_06	C	0	0	Intertillage	Intertillage	796.00
215	2017_spring	Jub_06	P1	2	1	Vineyard	Vineyard	13137.00
216	2017_spring	Jub_06	P3	2	1	Hedgerow/Small trees	Hedgerow/Small trees	11751.00
217	2017_spring	Jub_06	C	0	0	Intertillage	Intertillage	1615.00
218	2017_spring	Jub_06	P1	2	1	Vineyard	Vineyard	14.00
219	2017_spring	Jub_06	C	0	0	Hedgerow/Small trees	Hedgerow/Small trees	10557.00
220	2017_spring	Jub_06	P1	15	0	Without crop	Without crop	14725.00
221	2017_spring	Jub_06	P2	1	1	Winter grain	Winter grain	5580.00
222	2017_winter	Jub_07	P2	1	1	Hedgerow/Small trees	Hedgerow/Small trees	1129.00
223	2017_winter	Jub_07	P2	1	1	Hedgerow/Small trees	Hedgerow/Small trees	1034.00
224	2017_winter	Jub_07	P1	1	1	Without crop	Without crop	6368.00
225	2017_spring	LE_03	P2	1	1	Without crop	Without crop	1286.00
226	2017_winter	Jub_07	P1	4	0	Fallow land/Green manures	Fallow land/Green manures	6825.00
227	2017_winter	Jub_07	P3	2	1	Without crop	Without crop	6269.00
228	2017_winter	Jub_07	P1	1	1	Without crop	Without crop	3170.00
229	2017_winter	Jub_07	P2	1	1	Without crop	Without crop	924.00
230	2017_winter	Jub_07	P2	2	1	Vineyard	Vineyard	940.00
231	2017_winter	Jub_07	P2	1	1	Without crop	Without crop	948.00
232	2017_winter	Jub_07	P3	2	1	Hedgerow/Small trees	Hedgerow/Small trees	12395.00
233	2017_winter	Jub_07	C	0	0	Vegetables	Vegetables	3699.00
234	2017_spring	LE_06	P1	4	0	Without crop	Without crop	977.00
235	2017_winter	Jub_07	C	0	0	Vegetables	Vegetables	65.00
236	2017_winter	Jub_07	C	0	0	Tarred road	Tarred road	205.00
237	2017_winter	Jub_07	P1	7	0	Without crop	Without crop	4199.00
239	2017_winter	Jub_07	P3	2	1	Hedgerow/Small trees	Hedgerow/Small trees	9785.00
240	2017_winter	Jub_07	P3	8	0	Track completely vegetated	Track completely vegetated	418.00
241	2017_winter	Jub_07	P2	2	1	Vineyard	Vineyard	1811.00
242	2017_winter	Jub_07	C	0	0	Tarred road	Tarred road	946.00
243	2017_winter	Jub_07	P1	1	1	Without crop	Without crop	15368.00
244	2017_winter	LE_08	C	0	0	Tarred road	Tarred road	481.00
245	2017_winter	Jub_07	P1	7	0	Without crop	Without crop	12278.00
246	2017_winter	Jub_07	P1	7	0	Without crop	Without crop	3878.00
247	2017_winter	Jub_07	C	0	0	Tarred road	Tarred road	365.00
249	2017_winter	Jub_07	P2	10	0	Without crop	Without crop	3316.00
252	2017_spring	LE_10	P1	4	0	Without crop	Without crop	222.00
254	2017_winter	LE_11	P1	6	0	Vineyard	Vineyard	7456.00
281	2017_winter	Jub_01	C	0	0	Fallow land/Green manures	Fallow land/Green manures	1069.00
303	2017_spring	Jub_07	C	0	0	Boundary�ridge	Boundary�ridge	37.00
304	2017_spring	Jub_07	P1	4	0	Winter grain	Winter grain	5808.00
305	2017_spring	Jub_07	P1	1	1	Embankment	Embankment	2587.00
306	2017_spring	Jub_07	P2	2	1	Vineyard	Vineyard	682.00
307	2017_spring	Jub_07	P1	1	1	Embankment	Embankment	1679.00
308	2017_spring	Jub_07	P2	10	0	Without crop	Without crop	12921.00
309	2017_spring	Jub_07	C	0	0	Tarred road	Tarred road	1517.00
310	2017_spring	Jub_07	C	0	0	Boundary�ridge	Boundary�ridge	66.00
311	2017_spring	Jub_07	P1	2	1	Winter grain	Winter grain	3554.00
312	2017_spring	Jub_07	P2	1	1	Embankment	Embankment	1565.00
313	2017_spring	Jub_07	P2	2	1	Vineyard	Vineyard	15600.00
314	2017_spring	Jub_07	P2	1	1	Embankment	Embankment	828.00
315	2017_spring	Jub_07	P1	2	1	Boundary�ridge	Boundary�ridge	45.00
316	2017_spring	Jub_07	P2	1	1	Vineyard	Vineyard	631.00
317	2017_spring	Jub_07	P3	1	1	Embankment	Embankment	468.00
318	2017_spring	Jub_07	C	0	0	Settlement	Settlement	2081.00
319	2017_spring	Jub_07	P2	5	0	Without crop	Without crop	17514.00
320	2017_spring	Jub_07	C	0	0	Hedgerow/Small trees	Hedgerow/Small trees	784.00
321	2017_winter	Jub_08	C	0	0	Fallow land/Green manures	Fallow land/Green manures	202.00
322	2017_winter	Jub_08	P3	8	0	Without crop	Without crop	13296.00
323	2017_winter	Jub_08	P1	2	1	Tarred road	Tarred road	1445.00
324	2017_winter	Jub_08	P1	1	1	Winter grain	Winter grain	6988.00
325	2017_winter	Jub_08	C	0	0	Fallow land/Green manures	Fallow land/Green manures	481.00
326	2017_winter	Jub_08	P1	1	1	Winter grain	Winter grain	9560.00
334	2017_spring	Jub_08	P2	10	0	Without crop	Without crop	1834.00
337	2017_winter	Jub_09	P1	2	1	Hedgerow/Small trees	Hedgerow/Small trees	1663.00
339	2017_winter	Jub_09	P3	1	1	Winter grain	Winter grain	12198.00
340	2017_winter	Jub_09	P3	1	1	Without crop	Without crop	14166.00
341	2017_spring	LE_01	C	0	0	Vegetables	Vegetables	35.00
343	2017_spring	LE_01	P1	2	1	Fallow land/Green manures	Fallow land/Green manures	1299.00
345	2017_spring	LE_01	P1	2	1	Winter grain	Winter grain	3583.00
347	2017_spring	Jub_09	P2	1	0	Hedgerow/Small trees	Hedgerow/Small trees	530.00
348	2017_spring	Jub_09	C	0	0	Winter grain	Winter grain	8863.00
349	2017_winter	LE_02	C	0	0	Hedgerow/Small trees	Hedgerow/Small trees	1855.00
350	2017_spring	Jub_09	C	0	0	Fallow land/Green manures	Fallow land/Green manures	2140.00
351	2017_spring	LE_02	P2	1	1	Harvested field	Harvested field	8471.00
352	2017_winter	Jub_10	C	0	0	Fallow land/Green manures	Fallow land/Green manures	12057.00
353	2017_winter	Jub_10	C	0	0	Fallow land/Green manures	Fallow land/Green manures	5293.00
354	2017_winter	Jub_10	P2	1	0	Hedgerow/Small trees	Hedgerow/Small trees	3061.00
355	2017_winter	Jub_10	C	0	0	Without crop	Without crop	12211.00
356	2017_winter	Jub_10	P1	1	1	Tarred road	Tarred road	596.00
357	2017_winter	Jub_10	C	0	0	Winter grain	Winter grain	17360.00
358	2017_winter	Jub_10	P3	2	1	Winter grain	Winter grain	6316.00
359	2017_winter	Jub_10	P3	2	1	Winter grain	Winter grain	1292.00
369	2017_winter	LE_03	C	0	0	Winter grain	Winter grain	638.00
375	2017_spring	LE_03	P1	1	1	Winter grain	Winter grain	9971.00
383	2017_spring	Jub_10	C	0	0	Without crop	Without crop	10126.00
384	2017_spring	Jub_10	C	0	0	Without crop	Without crop	2395.00
385	2017_spring	Jub_10	C	0	0	Vegetables	Vegetables	773.00
386	2017_spring	Jub_10	P1	4	0	Without crop	Without crop	6225.00
387	2017_spring	Jub_10	P2	1	1	Tarred road	Tarred road	371.00
388	2017_spring	Jub_10	C	0	0	Without crop	Without crop	8950.00
389	2017_spring	Jub_10	P3	1	1	Without crop	Without crop	7471.00
390	2017_spring	Jub_10	P1	1	1	Fallow land/Green manures	Fallow land/Green manures	2268.00
391	2017_spring	Jub_10	P1	1	1	Track completely vegetated	Track completely vegetated	687.00
392	2017_spring	Jub_10	C	0	0	Intertillage	Intertillage	4609.00
393	2017_spring	Jub_10	C	0	0	Intertillage	Intertillage	11807.00
394	2017_spring	Jub_10	P2	1	1	Fallow land/Green manures	Fallow land/Green manures	3866.00
395	2017_spring	Jub_10	P3	1	1	Without crop	Without crop	936.00
396	2017_spring	Jub_10	C	0	0	Intertillage	Intertillage	1075.00
397	2017_spring	Jub_10	C	0	0	Intertillage	Intertillage	102.00
398	2017_spring	Jub_10	C	0	0	Hedgerow/Small trees	Hedgerow/Small trees	1766.00
399	2017_spring	LE_06	C	0	0	Without crop	Without crop	776.00
400	2017_spring	Jub_10	C	0	0	Hedgerow/Small trees	Hedgerow/Small trees	384.00
401	2017_winter	Jub_11	P1	1	1	Hedgerow/Small trees	Hedgerow/Small trees	1418.00
402	2017_spring	LE_07	C	0	0	Without crop	Without crop	928.00
403	2017_winter	Jub_11	C	0	0	Fallow land/Green manures	Fallow land/Green manures	1339.00
404	2017_winter	Jub_11	C	0	0	Hedgerow/Small trees	Hedgerow/Small trees	447.00
405	2017_winter	Jub_11	P2	6	0	Hedgerow/Small trees	Hedgerow/Small trees	3231.00
406	2017_winter	Jub_11	P1	1	1	Winter grain	Winter grain	10360.00
407	2017_winter	Jub_11	P1	1	1	Hedgerow/Small trees	Hedgerow/Small trees	2725.00
413	2017_spring	Jub_11	C	0	0	Hedgerow/Small trees	Hedgerow/Small trees	230.00
414	2017_spring	Jub_11	C	0	0	Without crop	Without crop	1319.00
415	2017_spring	LE_08	C	0	0	Watercourse	Watercourse	2246.00
416	2017_spring	Jub_11	P4	2	1	Hedgerow/Small trees	Hedgerow/Small trees	3812.00
417	2017_spring	Jub_11	P1	1	1	Winter grain	Winter grain	628.00
418	2017_spring	LE_10	P3	2	1	Tarred road	Tarred road	543.00
419	2017_spring	Jub_11	P5	2	1	Hedgerow/Small trees	Hedgerow/Small trees	2378.00
420	2017_winter	Jub_12	C	0	0	Fallow land/Green manures	Fallow land/Green manures	1821.00
421	2017_winter	Jub_12	C	0	0	Railway track	Railway track	1100.00
422	2017_winter	Jub_12	C	0	0	Watercourse	Watercourse	2250.00
423	2017_winter	Jub_12	P1	1	1	Winter grain	Winter grain	176.00
424	2017_winter	Jub_12	P5	2	1	Hedgerow/Small trees	Hedgerow/Small trees	3568.00
425	2017_winter	LE_11	P4	1	1	Field path	Field path	998.00
426	2017_winter	Jub_12	C	0	0	Fallow land/Green manures	Fallow land/Green manures	286.00
427	2017_winter	Jub_12	P1	1	1	Golf course, sports facility, dog place	Golf course, sports facility, dog place	14823.00
428	2017_winter	Jub_12	P2	5	0	Hedgerow/Small trees	Hedgerow/Small trees	7102.00
429	2017_winter	Jub_12	P1	2	1	Hedgerow/Small trees	Hedgerow/Small trees	1184.00
439	2017_spring	Jub_12	C	0	0	Intertillage	Intertillage	721.00
440	2017_spring	Jub_12	P1	4	0	Tarred road	Tarred road	850.00
441	2017_spring	Jub_12	P2	1	1	Golf course, sports facility, dog place	Golf course, sports facility, dog place	29718.00
442	2017_spring	Jub_12	C	0	0	Fallow land/Green manures	Fallow land/Green manures	2537.00
443	2017_spring	Jub_12	C	0	0	Railway track	Railway track	859.00
444	2017_spring	Jub_12	P1	2	1	Vineyard	Vineyard	814.00
445	2017_spring	Jub_12	P3	2	1	Golf course, sports facility, dog place	Golf course, sports facility, dog place	4741.00
446	2017_spring	Jub_12	C	0	0	Without crop	Without crop	24476.00
447	2017_spring	Jub_12	P2	1	1	Hedgerow/Small trees	Hedgerow/Small trees	1789.00
448	2017_winter	Jub_13	C	0	0	Hedgerow/Small trees	Hedgerow/Small trees	3178.00
449	2017_winter	Jub_13	C	0	0	Hedgerow/Small trees	Hedgerow/Small trees	3756.00
450	2017_winter	Jub_13	P2	1	1	Vineyard	Vineyard	8020.00
451	2017_winter	Jub_13	C	0	0	Hedgerow/Small trees	Hedgerow/Small trees	538.00
452	2017_winter	Jub_13	P3	2	1	Watercourse cover	Watercourse cover	14108.00
471	2017_spring	Jub_13	P1	6	0	Field path	Field path	306.00
472	2017_spring	Jub_13	P1	1	1	Fallow land/Green manures	Fallow land/Green manures	15303.00
473	2017_spring	Jub_13	P1	1	1	Without crop	Without crop	3153.00
474	2017_spring	Jub_13	C	0	0	Without crop	Without crop	876.00
475	2017_spring	Jub_13	P1	1	1	Without crop	Without crop	7461.00
476	2017_spring	Jub_13	C	0	0	Gravel walk	Gravel walk	285.00
477	2017_spring	Jub_13	P1	1	1	Railway track	Railway track	1138.00
478	2017_spring	Jub_13	C	0	0	Gravel walk	Gravel walk	1171.00
479	2017_spring	Jub_13	C	0	0	Without crop	Without crop	2293.00
480	2017_spring	Jub_13	C	0	0	Forest	Forest	20390.00
481	2017_spring	Jub_13	P2	1	1	Winter grain	Winter grain	14364.00
482	2017_spring	Jub_13	C	0	0	Hedgerow/Small trees	Hedgerow/Small trees	3022.00
483	2017_spring	Jub_13	P2	1	1	Without crop	Without crop	3206.00
484	2017_spring	Jub_13	C	0	0	Vineyard	Vineyard	3325.00
485	2017_winter	Jub_14	P1	8	0	Fallow land/Green manures	Fallow land/Green manures	1820.00
487	2017_winter	Jub_14	C	0	0	Hedgerow/Small trees	Super hedge	351.00
488	2017_winter	Jub_14	P1	8	0	Fallow land/Green manures	Fallow land/Green manures	4030.00
489	2017_winter	Jub_14	P1	8	0	Fallow land/Green manures	Fallow land/Green manures	396.00
490	2017_winter	Jub_01	P2	1	0	Winter grain	Winter grain	3678.00
491	2017_winter	Jub_14	P2	1	1	Without crop	Without crop	7388.00
512	2017_spring	Jub_14	P2	1	0	Tarred road	Tarred road	3142.00
513	2017_spring	Jub_14	C	0	0	Hedgerow/Small trees	Super hedge	300.00
516	2017_spring	Jub_14	P4	2	1	Tarred road	Tarred road	1815.00
517	2017_spring	Jub_14	P1	8	0	Hedgerow/Small trees	Super hedge	139.00
518	2017_spring	Jub_14	C	0	0	Hedgerow/Small trees	Super hedge	3347.00
519	2017_spring	Jub_14	P3	2	1	Railway track	Railway track	926.00
520	2017_spring	Jub_14	P3	2	1	Fallow land/Green manures	Fallow land/Green manures	2971.00
522	2017_spring	Jub_14	P2	1	1	Field path	Field path	769.00
523	2017_spring	Jub_14	P3	8	0	Tarred road	Tarred road	476.00
524	2017_spring	Jub_14	P4	1	1	Building lot	Building lot	2900.00
525	2017_spring	Jub_14	P1	7	0	Tarred road	Tarred road	1504.00
526	2017_spring	Jub_14	P4	1	1	Fallow land/Green manures	Fallow land/Green manures	872.00
527	2017_spring	Jub_14	P2	10	0	Tarred road	Tarred road	1455.00
528	2017_winter	Jub_15	C	0	0	Field path	Field path	419.00
530	2017_winter	Jub_15	P1	1	1	Hedgerow/Small trees	Super hedge	637.00
531	2017_winter	Jub_15	P3	2	1	Without crop	Without crop	9423.00
532	2017_winter	Jub_15	C	0	0	Hedgerow/Small trees	Super hedge	54.00
534	2017_winter	Jub_15	C	0	0	Vineyard	Vineyard	1327.00
535	2017_winter	Jub_15	C	0	0	Forest	Forest	388.00
536	2017_winter	Jub_15	P1	1	1	Field path	Field path	450.00
540	2017_spring	LE_12	P2	2	1	Hedgerow/Small trees	Super hedge	1194.00
549	2017_spring	Jub_15	C	0	0	Without crop	Without crop	4984.00
550	2017_spring	Jub_15	C	0	0	Gravel walk	Gravel walk	545.00
551	2017_spring	Jub_15	P1	2	1	Fallow land/Green manures	Fallow land/Green manures	7812.00
552	2017_winter	Jub_16	C	0	0	Intertillage	Intertillage	912.00
553	2017_winter	Jub_16	C	0	0	Gravel walk	Gravel walk	802.00
554	2017_winter	Jub_16	C	0	0	Winter grain	Winter grain	420.00
555	2017_winter	Jub_16	C	0	0	Hedgerow/Small trees	Super hedge	327.00
556	2017_winter	Jub_16	P1	15	0	Gravel walk	Gravel walk	1167.00
557	2017_winter	Jub_16	C	0	0	Without crop	Without crop	3682.00
561	2017_winter	Jub_03	C	0	0	Intertillage	Intertillage	838.00
564	2017_spring	Jub_16	C	0	0	Intertillage	Intertillage	1804.00
565	2017_spring	Jub_16	P2	5	0	Gravel walk	Gravel walk	805.00
566	2017_spring	Jub_16	C	0	0	Winter grain	Winter grain	1489.00
567	2017_spring	Jub_16	C	0	0	Without crop	Without crop	1374.00
568	2017_spring	Jub_16	P3	8	0	Gravel walk	Gravel walk	574.00
569	2017_spring	Jub_16	C	0	0	Without crop	Without crop	15410.00
570	2017_winter	Jub_17	C	0	0	Without crop	Without crop	15434.00
571	2017_winter	Jub_17	C	0	0	Fallow land/Green manures	Fallow land/Green manures	2927.00
572	2017_winter	Jub_17	C	0	0	Without crop	Without crop	9461.00
573	2017_winter	Jub_17	C	0	0	Gravel walk	Gravel walk	407.00
574	2017_winter	Jub_17	P1	1	1	Tarred road	Tarred road	5899.00
575	2017_winter	Jub_17	C	0	0	Without crop	Without crop	6772.00
577	2017_winter	Jub_17	C	0	0	Field path	Field path	925.00
580	2017_spring	Jub_03	P1	6	0	Vineyard	Vineyard	1759.00
581	2017_winter	Jub_04	C	0	0	Forest	Forest	813.00
588	2017_winter	Jub_05	P1	2	1	Hedgerow/Small trees	Super hedge	1059.00
589	2017_spring	Jub_05	P4	1	1	Hedgerow/Small trees	Super hedge	1285.00
590	2017_spring	Jub_05	P4	2	1	Hedgerow/Small trees	Super hedge	921.00
591	2017_spring	Jub_17	P3	1	1	Without crop	Without crop	19364.00
592	2017_winter	Jub_06	P1	2	1	Vineyard	Vineyard	2376.00
593	2017_spring	Jub_17	P1	8	0	Without crop	Without crop	2302.00
594	2017_spring	Jub_17	P3	8	0	Gravel walk	Gravel walk	790.00
595	2017_spring	Jub_17	C	0	0	Field path	Field path	885.00
596	2017_spring	Jub_17	P2	1	1	Tarred road	Tarred road	5010.00
597	2017_spring	Jub_17	P1	1	1	Without crop	Without crop	29987.00
599	2017_winter	Jub_18	C	0	0	Hedgerow/Small trees	Super hedge	248.00
600	2017_winter	Jub_18	P2	1	1	Without crop	Without crop	18734.00
603	2017_spring	Jub_18	P3	2	1	Without crop	Without crop	27478.00
604	2017_spring	Jub_18	C	0	0	Hedgerow/Small trees	Super hedge	459.00
606	2017_spring	Jub_08	C	0	0	Without crop	Without crop	4051.00
607	2017_winter	Jub_01	C	0	0	Field path	Field path	1443.00
608	2017_winter	Jub_19	C	0	0	Hedgerow/Small trees	Hedgerow/Small trees	3487.00
609	2017_winter	Jub_19	C	0	0	Hedgerow/Small trees	Hedgerow/Small trees	1083.00
614	2017_spring	Jub_19	C	0	0	Fallow land/Green manures	Fallow land/Green manures	2434.00
615	2017_spring	Jub_19	P1	1	1	Gravel walk	Gravel walk	405.00
616	2017_spring	Jub_19	C	0	0	Hedgerow/Small trees	Hedgerow/Small trees	3351.00
617	2017_spring	Jub_19	C	0	0	Intertillage	Intertillage	12705.00
618	2017_winter	Jub_20	C	0	0	Hedgerow/Small trees	Hedgerow/Small trees	365.00
619	2017_winter	Jub_20	P3	1	1	Tarred road	Tarred road	935.00
620	2017_winter	Jub_09	P1	2	1	Field path	Field path	2011.00
621	2017_winter	Jub_20	C	0	0	Field path	Field path	470.00
622	2017_winter	Jub_20	C	0	0	Hedgerow/Small trees	Hedgerow/Small trees	415.00
623	2017_winter	Jub_20	C	0	0	Winter grain	Winter grain	1374.00
624	2017_winter	Jub_20	C	0	0	Field path	Field path	538.00
625	2017_winter	Jub_20	C	0	0	Tarred road	Tarred road	2381.00
626	2017_winter	Jub_20	C	0	0	Gravel walk	Gravel walk	1021.00
627	2017_winter	Jub_20	C	0	0	Fallow land/Green manures	Fallow land/Green manures	1141.00
628	2017_winter	Jub_20	C	0	0	Hedgerow/Small trees	Hedgerow/Small trees	241.00
630	2017_winter	Jub_01	P3	2	1	Field path	Field path	10382.00
660	2017_spring	Jub_20	C	0	0	Without crop	Without crop	468.00
661	2017_spring	Jub_20	C	0	0	Hedgerow/Small trees	Hedgerow/Small trees	669.00
662	2017_spring	Jub_20	P1	2	1	Fallow land/Green manures	Fallow land/Green manures	25.00
664	2017_spring	Jub_20	C	0	0	Hedgerow/Small trees	Hedgerow/Small trees	1155.00
665	2017_spring	Jub_20	C	0	0	Tarred road	Tarred road	1483.00
666	2017_spring	Jub_20	C	0	0	Gravel walk	Gravel walk	624.00
667	2017_spring	Jub_20	P3	2	1	Without crop	Without crop	4035.00
668	2017_spring	Jub_20	P2	1	1	Without crop	Without crop	7879.00
669	2017_spring	Jub_20	P3	1	1	Tarred road	Tarred road	272.00
670	2017_spring	Jub_20	C	0	0	Field path	Field path	653.00
671	2017_spring	Jub_20	C	0	0	Without crop	Without crop	17926.00
676	2017_spring	Jub_10	P1	3	0	Without crop	Without crop	7235.00
678	2017_winter	LE_01	P3	2	1	Winter grain	Winter grain	13464.00
679	2017_winter	LE_01	C	0	0	Winter grain	Winter grain	421.00
680	2017_winter	LE_01	C	0	0	Winter grain	Winter grain	608.00
681	2017_winter	LE_01	C	0	0	Winter grain	Winter grain	4214.00
682	2017_winter	LE_01	C	0	0	Vineyard	Vineyard	2935.00
683	2017_winter	LE_01	P1	1	1	Gravel walk	Gravel walk	412.00
684	2017_winter	Jub_11	P1	2	1	Without crop	Without crop	11764.00
685	2017_winter	LE_01	C	0	0	Winter grain	Winter grain	3679.00
686	2017_winter	LE_01	C	0	0	Hedgerow/Small trees	Hedgerow/Small trees	364.00
687	2017_winter	LE_01	P1	1	1	Gravel walk	Gravel walk	865.00
688	2017_winter	LE_01	P1	1	1	Winter grain	Winter grain	8915.00
689	2017_winter	LE_01	C	0	0	Gravel walk	Gravel walk	552.00
690	2017_winter	LE_01	P1	6	0	Vineyard	Vineyard	958.00
691	2017_winter	LE_01	P2	2	0	Vineyard	Vineyard	11606.00
692	2017_winter	LE_01	P3	3	0	Vineyard	Vineyard	9270.00
693	2017_winter	LE_01	C	0	0	Winter grain	Winter grain	823.00
694	2017_winter	LE_01	C	0	0	Winter grain	Winter grain	3651.00
695	2017_winter	LE_01	C	0	0	Vineyard	Vineyard	11731.00
696	2017_winter	LE_01	C	0	0	Vineyard	Vineyard	10968.00
697	2017_winter	LE_01	P4	1	1	Water	Water	3523.00
698	2017_winter	LE_01	C	0	0	Vineyard	Vineyard	3449.00
699	2017_winter	LE_01	C	0	0	Vineyard	Vineyard	1075.00
700	2017_winter	LE_01	C	0	0	Winter grain	Winter grain	4032.00
701	2017_winter	LE_01	C	0	0	Winter grain	Winter grain	807.00
702	2017_winter	LE_01	C	0	0	Winter grain	Winter grain	25991.00
703	2017_winter	LE_01	C	0	0	Settlement	Settlement	6053.00
704	2017_winter	LE_01	C	0	0	Winter grain	Winter grain	26287.00
705	2017_winter	LE_01	P1	1	0	Winter grain	Winter grain	31375.00
706	2017_winter	LE_01	P1	1	1	Winter grain	Winter grain	6331.00
707	2017_winter	LE_01	P1	1	1	Winter grain	Winter grain	396.00
721	2017_spring	Jub_11	C	0	0	Fallow land/Green manures	Fallow land/Green manures	1364.00
724	2017_winter	Jub_12	C	0	0	Vineyard	Vineyard	10068.00
730	2017_spring	LE_01	P1	1	1	Winter grain	Winter grain	5361.00
731	2017_spring	LE_01	P2	1	1	Winter grain	Winter grain	109.00
733	2017_spring	LE_01	P1	2	1	Winter grain	Winter grain	19275.00
734	2017_spring	Jub_14	C	0	0	Hedgerow/Small trees	Hedgerow/Small trees	295.00
735	2017_spring	LE_01	P1	1	1	Winter grain	Winter grain	1716.00
736	2017_winter	Jub_15	P1	2	1	Without crop	Without crop	5025.00
737	2017_spring	LE_01	P4	1	1	Gravel walk	Gravel walk	922.00
738	2017_spring	LE_01	P2	1	1	Winter grain	Winter grain	8489.00
739	2017_spring	LE_01	P3	8	0	Winter grain	Winter grain	4062.00
740	2017_spring	LE_01	C	0	0	Gravel walk	Gravel walk	958.00
741	2017_spring	LE_01	P1	2	1	Winter grain	Winter grain	19955.00
742	2017_spring	LE_01	P2	1	1	Winter grain	Winter grain	3589.00
743	2017_spring	LE_01	C	0	0	Gravel walk	Gravel walk	705.00
744	2017_spring	LE_01	C	0	0	Winter grain	Winter grain	6067.00
745	2017_spring	LE_01	P2	1	1	Winter grain	Winter grain	13051.00
746	2017_winter	LE_02	C	0	0	Hedgerow/Small trees	Hedgerow/Small trees	784.00
747	2017_winter	LE_02	P4	1	1	Hedgerow/Small trees	Hedgerow/Small trees	1496.00
748	2017_winter	LE_02	P4	1	1	Hedgerow/Small trees	Hedgerow/Small trees	3659.00
749	2017_winter	LE_02	C	0	0	Forest	Forest	20167.00
750	2017_winter	LE_02	C	0	0	Forest	Forest	26403.00
751	2017_winter	LE_02	C	0	0	Tarred road	Tarred road	2726.00
753	2017_winter	LE_02	P5	2	1	Without crop	Without crop	4068.00
754	2017_winter	LE_02	C	0	0	Forest	Forest	20176.00
755	2017_winter	LE_02	C	0	0	Fallow land/Green manures	Fallow land/Green manures	1457.00
756	2017_winter	LE_02	C	0	0	Forest	Forest	5383.00
757	2017_winter	LE_02	C	0	0	Forest	Forest	5088.00
780	2017_winter	Jub_17	C	0	0	Gravel walk	Gravel walk	481.00
783	2017_winter	Jub_17	C	0	0	Field path	Field path	1092.00
784	2017_spring	LE_02	P1	2	1	Fallow land/Green manures	Fallow land/Green manures	10820.00
785	2017_spring	LE_02	C	0	0	Forest	Forest	27977.00
786	2017_spring	LE_02	P1	2	1	Harvested field	Harvested field	3678.00
787	2017_spring	LE_02	P1	2	1	Harvested field	Harvested field	2919.00
788	2017_spring	LE_02	C	0	0	Winter grain	Winter grain	18098.00
790	2017_spring	LE_02	P1	2	1	Fallow land/Green manures	Fallow land/Green manures	4302.00
791	2017_spring	LE_02	C	0	0	Herb bed	Herb bed	1687.00
792	2017_spring	Jub_17	C	0	0	Fallow land/Green manures	Fallow land/Green manures	453.00
793	2017_spring	LE_02	C	0	0	Without crop	Without crop	17115.00
794	2017_spring	LE_02	P2	1	1	Fallow land/Green manures	Fallow land/Green manures	2824.00
795	2017_spring	LE_02	P2	1	1	Fallow land/Green manures	Fallow land/Green manures	3173.00
796	2017_spring	LE_02	P2	1	1	Fallow land/Green manures	Fallow land/Green manures	1578.00
797	2017_spring	Jub_18	P1	1	1	Without crop	Without crop	6264.00
798	2017_spring	LE_02	C	0	0	Winter grain	Winter grain	5844.00
799	2017_spring	LE_02	P3	2	1	Winter grain	Winter grain	3719.00
800	2017_spring	LE_02	P2	1	1	Fallow land/Green manures	Fallow land/Green manures	789.00
801	2017_spring	LE_02	C	0	0	Gravel walk	Gravel walk	1098.00
802	2017_spring	LE_02	C	0	0	Winter grain	Winter grain	10728.00
803	2017_spring	LE_02	C	0	0	Without crop	Without crop	581.00
804	2017_spring	LE_02	C	0	0	Without crop	Without crop	3161.00
805	2017_spring	LE_02	P3	2	1	Fallow land/Green manures	Fallow land/Green manures	902.00
806	2017_spring	LE_02	C	0	0	Without crop	Without crop	7017.00
807	2017_spring	LE_02	P3	2	1	Fallow land/Green manures	Fallow land/Green manures	3462.00
808	2017_spring	LE_02	P3	2	1	Harvested field	Harvested field	4277.00
809	2017_spring	LE_02	P3	2	1	Harvested field	Harvested field	1598.00
810	2017_spring	LE_02	C	0	0	Without crop	Without crop	353.00
811	2017_spring	LE_02	P1	2	1	Without crop	Without crop	188.00
812	2017_winter	LE_03	C	0	0	Maize	Maize	1432.00
813	2017_winter	LE_03	C	0	0	Maize	Maize	1764.00
814	2017_winter	LE_03	P1	2	1	Gravel walk	Gravel walk	484.00
815	2017_winter	Jub_20	P1	2	1	Without crop	Without crop	2103.00
820	2017_spring	LE_03	C	0	0	Meadow	Meadow	1134.00
821	2017_spring	LE_03	C	0	0	Winter grain	Winter grain	668.00
822	2017_spring	LE_03	C	0	0	Hedgerow/Small trees	Hedgerow/Small trees	96.00
823	2017_spring	LE_03	P1	2	1	Gravel walk	Gravel walk	581.00
824	2017_spring	LE_03	C	0	0	Meadow	Meadow	911.00
825	2017_spring	LE_03	C	0	0	Meadow	Meadow	317.00
827	2017_spring	LE_03	C	0	0	Meadow	Meadow	697.00
828	2017_spring	LE_03	C	0	0	Gravel walk	Gravel walk	927.00
829	2017_spring	LE_03	P3	2	1	Gravel walk	Gravel walk	296.00
830	2017_spring	LE_03	C	0	0	Winter grain	Winter grain	15465.00
831	2017_spring	LE_03	P2	1	1	Harvested field	Harvested field	3643.00
832	2017_spring	LE_03	P2	2	0	Without crop	Without crop	17285.00
833	2017_spring	LE_03	C	0	0	Winter grain	Winter grain	10784.00
834	2017_spring	LE_03	C	0	0	Gravel walk	Gravel walk	912.00
835	2017_spring	LE_03	C	0	0	Gravel walk	Gravel walk	1123.00
836	2017_spring	LE_03	P1	15	0	Tarred road	Tarred road	9297.00
837	2017_spring	LE_03	P4	1	1	Without crop	Without crop	6026.00
838	2017_spring	LE_03	P3	2	1	Fallow land/Green manures	Fallow land/Green manures	692.00
839	2017_spring	LE_03	P3	2	1	Harvested field	Harvested field	1228.00
840	2017_spring	LE_03	P3	2	1	Harvested field	Harvested field	11.00
841	2017_spring	LE_03	P3	2	1	Winter grain	Winter grain	908.00
842	2017_spring	LE_03	C	0	0	Meadow	Meadow	262.00
843	2017_spring	LE_03	C	0	0	Gravel walk	Gravel walk	355.00
844	2017_spring	LE_03	C	0	0	Winter grain	Winter grain	686.00
845	2017_spring	LE_03	P2	1	1	Gravel walk	Gravel walk	539.00
846	2017_spring	LE_03	P2	1	1	Gravel walk	Gravel walk	391.00
847	2017_spring	LE_03	C	0	0	Meadow	Meadow	1525.00
848	2017_spring	LE_03	P5	1	1	Fallow land/Green manures	Fallow land/Green manures	12189.00
849	2017_spring	LE_03	C	0	0	Meadow	Meadow	2065.00
850	2017_spring	LE_03	P1	2	1	Meadow	Meadow	10309.00
852	2017_winter	LE_04	P1	2	1	Meadow	Meadow	1663.00
853	2017_winter	LE_04	P1	2	1	Meadow	Meadow	1169.00
854	2017_winter	LE_04	P1	15	0	Meadow	Meadow	1994.00
855	2017_spring	LE_02	P4	2	1	Winter grain	Winter grain	9046.00
856	2017_winter	LE_04	C	0	0	Winter grain	Winter grain	15261.00
859	2017_spring	LE_02	C	0	0	Without crop	Without crop	3975.00
864	2017_spring	LE_02	P4	2	1	Winter grain	Winter grain	9680.00
867	2017_spring	LE_04	P1	4	0	Meadow	Meadow	4758.00
868	2017_spring	LE_04	P1	4	0	Meadow	Meadow	662.00
869	2017_spring	LE_04	P1	4	0	Meadow	Meadow	131.00
870	2017_spring	LE_04	P2	5	0	Meadow	Meadow	2798.00
871	2017_spring	LE_04	P1	2	1	Fallow land/Green manures	Fallow land/Green manures	1203.00
872	2017_spring	LE_04	C	0	0	Winter grain	Winter grain	14260.00
873	2017_winter	LE_05	P3	8	0	Meadow	Meadow	1663.00
874	2017_winter	LE_05	P3	8	0	Meadow	Meadow	1956.00
875	2017_winter	LE_05	C	0	0	Fallow land/Green manures	Fallow land/Green manures	1746.00
876	2017_winter	LE_05	P2	1	1	Gravel walk	Gravel walk	873.00
887	2017_spring	LE_05	P3	8	0	Meadow	Meadow	108.00
888	2017_spring	LE_05	P1	2	1	Harvested field	Harvested field	7720.00
889	2017_spring	LE_05	P3	8	0	Meadow	Meadow	1022.00
890	2017_spring	LE_05	P1	1	1	Meadow	Meadow	1474.00
891	2017_spring	LE_05	P2	1	1	Gravel walk	Gravel walk	1758.00
892	2017_winter	LE_06	P1	2	1	Meadow	Meadow	3577.00
893	2017_winter	LE_06	C	0	0	Vineyard	Vineyard	10792.00
896	2017_winter	LE_04	P1	1	1	Meadow	Meadow	1908.00
906	2017_spring	LE_06	P1	1	1	Meadow	Meadow	650.00
909	2017_spring	LE_06	P1	1	1	Meadow	Meadow	654.00
910	2017_spring	LE_06	C	0	0	Winter grain	Winter grain	7914.00
911	2017_spring	LE_06	P2	1	0	Harvested field	Harvested field	11691.00
912	2017_spring	LE_06	P2	1	0	Fallow land/Green manures	Fallow land/Green manures	2671.00
914	2017_spring	LE_06	C	0	0	Winter grain	Winter grain	3012.00
916	2017_spring	LE_06	P3	1	1	Meadow	Meadow	400.00
917	2017_spring	LE_06	P1	2	1	Fallow land/Green manures	Fallow land/Green manures	13112.00
918	2017_spring	LE_06	C	0	0	Hedgerow/Small trees	Hedgerow/Small trees	129.00
919	2017_spring	LE_06	P3	2	1	Harvested field	Harvested field	14277.00
920	2017_spring	LE_06	P3	2	1	Harvested field	Harvested field	3633.00
921	2017_spring	LE_06	C	0	0	Without crop	Without crop	3583.00
922	2017_spring	LE_06	P1	8	0	Meadow	Meadow	193.00
923	2017_spring	LE_06	C	0	0	Winter grain	Winter grain	2906.00
924	2017_spring	LE_06	C	0	0	Hedgerow/Small trees	Hedgerow/Small trees	91.00
925	2017_spring	LE_06	P4	2	1	Fallow land/Green manures	Fallow land/Green manures	2207.00
926	2017_spring	LE_06	P4	2	1	Harvested field	Harvested field	12767.00
927	2017_winter	LE_07	P3	2	1	Field path	Field path	800.00
928	2017_winter	LE_07	C	0	0	Hedgerow/Small trees	Hedgerow/Small trees	1705.00
929	2017_winter	LE_07	P1	9	0	Without crop	Without crop	7357.00
930	2017_spring	LE_06	C	0	0	Hedgerow/Small trees	Hedgerow/Small trees	392.00
931	2017_winter	LE_07	C	0	0	Pasture	Pasture	2652.00
932	2017_winter	LE_07	C	0	0	Without crop	Without crop	3826.00
933	2017_winter	LE_07	C	0	0	Meadow	Meadow	1107.00
934	2017_winter	LE_07	P1	6	0	Tarred road	Tarred road	698.00
939	2017_spring	LE_06	P1	2	1	Meadow	Meadow	1997.00
941	2017_winter	LE_07	C	0	0	Meadow	Meadow	2847.00
944	2017_spring	LE_07	P4	2	1	Field path	Field path	551.00
945	2017_spring	LE_07	C	0	0	Hedgerow/Small trees	Hedgerow/Small trees	1666.00
946	2017_spring	LE_07	P1	9	0	Without crop	Without crop	658.00
948	2017_spring	LE_07	C	0	0	Meadow	Meadow	13684.00
949	2017_spring	LE_07	C	0	0	Pasture	Pasture	2884.00
950	2017_spring	LE_07	C	0	0	Without crop	Without crop	3263.00
951	2017_spring	LE_07	C	0	0	Meadow	Meadow	13372.00
952	2017_spring	LE_07	P3	3	0	Tarred road	Tarred road	464.00
953	2017_winter	LE_08	C	0	0	Hedgerow/Small trees	Hedgerow/Small trees	296.00
954	2017_winter	LE_08	P2	1	1	Meadow	Meadow	10449.00
955	2017_winter	LE_08	C	0	0	Without crop	Without crop	1702.00
956	2017_winter	LE_08	C	0	0	Without crop	Without crop	1475.00
957	2017_winter	LE_08	C	0	0	Without crop	Without crop	2399.00
958	2017_winter	LE_08	C	0	0	Hedgerow/Small trees	Hedgerow/Small trees	453.00
959	2017_spring	LE_08	P2	1	1	Meadow	Meadow	6743.00
960	2017_winter	LE_08	P1	1	1	Winter grain	Winter grain	18122.00
964	2017_spring	LE_10	C	0	0	Hedgerow/Small trees	Hedgerow/Small trees	1582.00
967	2017_winter	LE_11	P1	9	0	Field path	Field path	553.00
971	2017_spring	LE_08	C	0	0	Without crop	Without crop	3527.00
972	2017_spring	LE_08	P1	2	1	Without crop	Without crop	399.00
973	2017_spring	LE_08	P1	2	1	Without crop	Without crop	4266.00
974	2017_spring	LE_08	C	0	0	Hedgerow/Small trees	Hedgerow/Small trees	465.00
975	2017_spring	LE_08	P3	3	0	Tarred road	Tarred road	728.00
976	2017_spring	LE_08	P1	2	1	Winter grain	Winter grain	27798.00
977	2017_winter	LE_09	C	0	0	Without crop	Without crop	8972.00
978	2017_winter	LE_09	C	0	0	Hedgerow/Small trees	Hedgerow/Small trees	1691.00
981	2017_spring	LE_09	C	0	0	Without crop	Without crop	10753.00
982	2017_spring	LE_09	C	0	0	Hedgerow/Small trees	Hedgerow/Small trees	583.00
983	2017_winter	LE_10	P1	2	1	Without crop	Without crop	13833.00
984	2017_winter	LE_10	C	0	0	Hedgerow/Small trees	Hedgerow/Small trees	3538.00
985	2017_winter	LE_10	P2	1	1	Meadow	Meadow	1449.00
986	2017_winter	LE_10	P2	1	1	Meadow	Meadow	2231.00
1007	2017_spring	LE_10	P1	3	0	Hedgerow/Small trees	Hedgerow/Small trees	2079.00
1009	2017_spring	LE_10	P2	5	0	Meadow	Meadow	3971.00
1010	2017_spring	LE_10	P2	1	1	Without crop	Without crop	5925.00
1011	2017_spring	LE_10	P3	2	1	Meadow	Meadow	3016.00
1012	2017_spring	LE_10	P2	1	1	Without crop	Without crop	4698.00
1013	2017_spring	LE_10	P2	1	1	Without crop	Without crop	2048.00
1014	2017_winter	Jub_01	C	0	0	Field path	Field path	162.00
1015	2017_winter	Jub_01	P1	1	1	Greenhouse	Greenhouse	176.00
1016	2017_spring	LE_10	P2	1	1	Motorway	Motorway	7592.00
1017	2017_spring	LE_10	P1	9	0	Without crop	Without crop	143.00
1018	2017_spring	LE_10	C	0	0	Without crop	Without crop	19582.00
1019	2017_spring	LE_10	P2	1	1	Without crop	Without crop	9622.00
1020	2017_spring	LE_10	P4	2	1	Meadow	Meadow	6612.00
1021	2017_spring	LE_10	P2	1	1	Without crop	Without crop	10785.00
1022	2017_spring	LE_10	P3	3	0	Tarred road	Tarred road	335.00
1023	2017_spring	LE_10	P3	3	0	Tarred road	Tarred road	1047.00
1024	2017_spring	LE_10	P4	1	1	Without crop	Without crop	17222.00
1025	2017_spring	LE_10	P1	9	0	Meadow	Meadow	1865.00
1026	2017_winter	LE_11	P2	5	0	Meadow	Meadow	1393.00
1027	2017_spring	LE_11	P2	5	0	Meadow	Meadow	2712.00
1028	2017_winter	LE_11	P1	1	1	Meadow	Meadow	18399.00
1029	2017_winter	LE_11	P1	2	1	Mining/gravel mining	Mining/gravel mining	15867.00
1030	2017_winter	LE_11	C	0	0	Winter grain	Winter grain	18225.00
1031	2017_winter	LE_11	C	0	0	Vineyard	Vineyard	5.00
1033	2017_winter	LE_11	P2	10	0	Fallow land/Green manures	Fallow land/Green manures	5199.00
1034	2017_winter	LE_11	P2	1	1	Without crop	Without crop	4265.00
1035	2017_winter	LE_11	C	0	0	Orchard	Orchard	713.00
1036	2017_winter	LE_11	C	0	0	Orchard	Orchard	513.00
1037	2017_winter	LE_11	P2	10	0	Fallow land/Green manures	Fallow land/Green manures	1582.00
1038	2017_spring	LE_13	P4	1	1	Without crop	Without crop	3191.00
1039	2017_winter	LE_11	C	0	0	Winter grain	Winter grain	1959.00
1041	2017_spring	LE_13	P5	1	1	Without crop	Without crop	16207.00
1044	2017_spring	LE_14	P1	15	0	Hedgerow/Small trees	Hedgerow/Small trees	2942.00
1056	2017_winter	Jub_03	C	0	0	Vineyard	Vineyard	213.00
1077	2017_winter	Jub_07	C	0	0	Orchard	Orchard	1318.00
1081	2017_winter	Jub_07	C	0	0	Without crop	Without crop	1301.00
1082	2017_winter	Jub_07	P1	3	0	Winter grain	Winter grain	288.00
1083	2017_winter	Jub_07	P1	1	1	Winter grain	Winter grain	5150.00
1085	2017_winter	Jub_07	P5	1	1	Without crop	Without crop	2441.00
1088	2017_spring	LE_11	C	0	0	Greenhouse	Greenhouse	4780.00
1089	2017_spring	LE_11	C	0	0	Orchard	Orchard	1218.00
1091	2017_spring	LE_11	P1	1	1	Track completely vegetated	Track completely vegetated	266.00
1092	2017_spring	LE_11	C	0	0	Vineyard	Vineyard	542.00
1093	2017_spring	LE_11	P3	3	0	Orchard	Super hedge	612.00
1094	2017_spring	LE_11	P3	3	0	Vineyard	Vineyard	190.00
1095	2017_spring	LE_11	C	0	0	Orchard	Super hedge	173.00
1096	2017_spring	LE_11	C	0	0	Without crop	Without crop	5239.00
1097	2017_spring	LE_11	P4	1	1	Boundary�ridge	Boundary�ridge	373.00
1098	2017_spring	LE_11	P3	1	1	Horse manure/straw storage place	Horse manure/straw storage place	2937.00
1099	2017_spring	LE_11	C	0	0	Without crop	Without crop	1658.00
1100	2017_spring	LE_11	P2	1	1	Fallow land/Green manures	Fallow land/Green manures	273.00
1101	2017_spring	LE_11	C	0	0	Vineyard	Vineyard	370.00
1102	2017_spring	LE_11	C	0	0	Without crop	Without crop	3000.00
1103	2017_spring	LE_11	P1	8	0	Gravel areas	Gravel areas	22496.00
1104	2017_spring	LE_11	C	0	0	Without crop	Without crop	9505.00
1105	2017_spring	LE_11	P1	1	1	Gravel areas	Gravel areas	1388.00
1106	2017_spring	LE_11	P1	2	1	Winter grain	Winter grain	683.00
1107	2017_spring	LE_11	P1	2	1	Winter grain	Winter grain	14940.00
1108	2017_spring	LE_11	C	0	0	Hedgerow/Small trees	Hedgerow/Small trees	293.00
1109	2017_spring	LE_11	P1	2	1	Without crop	Without crop	2856.00
1110	2017_spring	LE_11	C	0	0	Without crop	Without crop	825.00
1111	2017_spring	LE_11	P1	2	1	Without crop	Without crop	13498.00
1112	2017_spring	LE_11	P1	2	1	Winter grain	Winter grain	599.00
1113	2017_spring	LE_11	P1	2	1	Without crop	Without crop	2197.00
1114	2017_spring	LE_11	P5	2	1	Motorway	Motorway	5123.00
1115	2017_spring	LE_11	P2	5	0	Hedgerow/Small trees	Hedgerow/Small trees	3485.00
1116	2017_spring	LE_11	P2	5	0	Hedgerow/Small trees	Hedgerow/Small trees	2021.00
1117	2017_spring	LE_11	C	0	0	Boundary�ridge	Boundary�ridge	367.00
1118	2017_spring	LE_11	P1	2	1	Without crop	Without crop	9610.00
1119	2017_spring	LE_11	P2	1	1	Gravel areas	Gravel areas	2146.00
1120	2017_spring	LE_11	C	0	0	Boundary�ridge	Boundary�ridge	168.00
1121	2017_spring	LE_11	P5	2	1	Fallow land/Green manures	Fallow land/Green manures	3196.00
1122	2017_winter	LE_12	C	0	0	Without crop	Without crop	8164.00
1123	2017_winter	LE_12	C	0	0	Without crop	Without crop	2068.00
1124	2017_winter	LE_12	C	0	0	Without crop	Without crop	26777.00
1125	2017_winter	LE_12	P4	1	1	Gravel areas	Gravel areas	18972.00
1126	2017_winter	LE_12	P1	2	1	Without crop	Without crop	12597.00
1127	2017_winter	LE_12	P1	2	1	Without crop	Without crop	7295.00
1128	2017_winter	LE_12	P3	1	1	Winter grain	Winter grain	6692.00
1129	2017_winter	LE_12	P4	1	1	Gravel areas	Gravel areas	1310.00
1130	2017_winter	LE_12	C	0	0	Settlement	Settlement	2822.00
1131	2017_winter	LE_12	C	0	0	Without crop	Without crop	4291.00
1132	2017_winter	LE_12	C	0	0	Boundary�ridge	Boundary�ridge	130.00
1133	2017_winter	LE_12	P1	2	1	Without crop	Without crop	2099.00
1134	2017_winter	LE_12	P1	2	1	Without crop	Without crop	1430.00
1135	2017_winter	LE_12	P1	2	1	Hedgerow/Small trees	Hedgerow/Small trees	8848.00
1137	2017_spring	Jub_11	C	0	0	Settlement	Settlement	2820.00
1162	2017_spring	Jub_14	C	0	0	Settlement	Settlement	3576.00
1166	2017_spring	Jub_14	C	0	0	Tarred road	Tarred road	2615.00
1169	2017_spring	LE_12	P1	1	1	Motorway	Motorway	3449.00
1170	2017_spring	LE_12	C	0	0	Without crop	Without crop	31354.00
1171	2017_spring	LE_12	P2	1	1	Without crop	Without crop	7627.00
1172	2017_spring	LE_12	C	0	0	Settlement	Settlement	4281.00
1173	2017_spring	LE_12	C	0	0	Tarred road	Tarred road	20.00
1174	2017_winter	Jub_15	C	0	0	Settlement	Settlement	10977.00
1175	2017_spring	LE_12	C	0	0	Without crop	Without crop	13530.00
1176	2017_winter	Jub_15	C	0	0	Settlement	Settlement	11971.00
1177	2017_spring	LE_12	P1	2	1	Without crop	Without crop	447.00
1178	2017_winter	LE_13	P1	2	1	Boundary�ridge	Boundary�ridge	179.00
1179	2017_winter	LE_13	P4	2	1	Winter grain	Winter grain	1674.00
1180	2017_winter	LE_13	P3	1	1	Settlement	Settlement	10585.00
1181	2017_winter	LE_13	C	0	0	Settlement	Settlement	1197.00
1182	2017_winter	LE_13	P5	2	1	Winter grain	Winter grain	4080.00
1183	2017_winter	LE_13	C	0	0	Settlement	Settlement	5981.00
1184	2017_winter	LE_13	C	0	0	Winter grain	Winter grain	1622.00
1205	2017_spring	LE_13	P1	1	1	Hedgerow/Small trees	Hedgerow/Small trees	4963.00
1207	2017_spring	LE_13	P1	2	1	Without crop	Without crop	12930.00
1208	2017_spring	LE_13	P1	9	0	Winter grain	Winter grain	13613.00
1209	2017_spring	LE_13	P3	3	0	Settlement	Settlement	2173.00
1210	2017_spring	LE_13	C	0	0	Hedgerow/Small trees	Hedgerow/Small trees	1623.00
1211	2017_spring	LE_13	P1	7	0	Settlement	Settlement	5562.00
1212	2017_spring	Jub_17	P5	1	1	Field path	Field path	537.00
1213	2017_spring	LE_13	P2	1	0	Without crop	Without crop	4923.00
1214	2017_spring	LE_13	P2	1	1	Fallow land/Green manures	Fallow land/Green manures	947.00
1215	2017_spring	LE_13	C	0	0	Settlement	Settlement	3655.00
1216	2017_spring	Jub_17	C	0	0	Fallow land/Green manures	Fallow land/Green manures	2945.00
1217	2017_winter	LE_14	P1	9	0	Winter grain	Winter grain	1893.00
1218	2017_winter	LE_14	P2	10	0	Settlement	Settlement	954.00
1219	2017_winter	LE_14	P1	9	0	Winter grain	Winter grain	3515.00
1220	2017_winter	LE_14	C	0	0	Hedgerow/Small trees	Hedgerow/Small trees	2826.00
1221	2017_winter	LE_14	P1	9	0	Winter grain	Winter grain	1778.00
1222	2017_winter	LE_14	P3	2	1	Winter grain	Winter grain	5713.00
1230	2017_spring	Jub_20	C	0	0	Field path	Field path	914.00
1233	2017_spring	LE_14	P2	5	0	Winter grain	Winter grain	11434.00
1234	2017_spring	LE_14	C	0	0	Hedgerow/Small trees	Hedgerow/Small trees	1693.00
1235	2017_spring	LE_14	P1	1	1	Winter grain	Winter grain	9527.00
1236	2017_spring	LE_14	P2	1	1	Winter grain	Winter grain	8232.00
1237	2017_spring	LE_14	C	0	0	Hedgerow/Small trees	Hedgerow/Small trees	2847.00
1238	2017_spring	LE_14	P2	1	1	Winter grain	Winter grain	2720.00
1239	2017_spring	LE_14	P1	1	1	Hedgerow/Small trees	Hedgerow/Small trees	2186.00
1240	2017_spring	LE_14	P1	2	1	Hedgerow/Small trees	Hedgerow/Small trees	3608.00
1241	2017_spring	LE_14	P1	4	0	Winter grain	Winter grain	4914.00
1242	2017_winter	Jub_19	C	0	0	Hedgerow/Small trees	Hedgerow/Small trees	3544.00
